# Supplementary material for: Utility of silhouette showcards to assess adiposity in three countries across the epidemiological transition
Source: PLOS Glob Public Health. 2022 May 19;2(5):e0000127. doi: 10.1371/journal.pgph.0000127 (PMC10021870; doi:10.1371/journal.pgph.0000127)
Supplement: S1 Data — (XLSX) [file pgph.0000127.s003.xlsx]

## Sheet: Data
ID	Site	examdate	DOB	Age	Sex	ZIP	diabetes	cholesterol	heartattack	heartdis	stroke	cancer	osteoarthritis	hbp	largelyunderweight	slightlyunderweight	slightlyoverweight	largelyoverweight	bodyperception	idealbody	FID Index	intentionalweightloss	householdincome	personalincome	Race	Weight	Heightcm	Heightm	BMI	BMI Underweight	BMI Normal	BMI Overweight	BMI Obese	waist1	hip1	waist2	hip2	waist3	hip3	Average Waist	Average Hip	Waist to Height Ratio	arm1	arm2	arm3	Average Arm	resist	react1	TBW
1001	5	2/14/18	8/4/75	42	2	60153	0	0	0	0	0	0	0	0	0	0	0	0	5	3	2		1	1	1	91.05	170	1.7	31.5052	0	0	0	1	96.52	121.92	96.52	124.46	96.52	119.38	96.52	121.92	0.567765	33	33	32	32.6667	542	53	37.7521
1013	5	1/5/18	2/4/70	47	2	60153	1	1	0	0	0	0	0	1	0	0	0	0	5	2	3		3	3	1	82.45	169	1.69	28.868	0	0	1	0	92.71	104.14	93.98	101.6	93.98	104.14	93.5567	103.293	0.55359	33	32	33	32.6667	542	63	36.594
1023	5	1/21/19	12/3/65	53	2	60466	0	0	0	0	0	0	0	1	0	0	0	1	6	3	3	1	3	7	1	68.7	159.9	1.599	26.8695	0	0	1	0	96	102	96.1	102.2			96.05	102.1	0.600688	27.1	27		27.05	882	93	22.98
1027	5	6/14/18	3/5/69	49	2	60101	0	1	1	1	0	0	1	1	0	0	0	1	7	4	3	1	1	1	1	131	162.6	1.626	49.5485	0	0	0	1	146.3	136.5	146.5	136.5	146.5	136.5	146.433	136.5	0.900574	44.5	44	44.5	44.3333	394	44	48.7666
1037	5	1/11/18	5/24/76	41	2	60644	1	0	0	0	1	1	0	0	0	0	0	0	5	4	1		1	1	1	66.95	153	1.53	28.6001	0	0	1	0	91.44	104.14	91.44	104.14	88.9	104.14	90.5933	104.14	0.592113	33.02	33.02	33.02	33.02	466	47	33.8153
1048	5	6/21/18	10/7/65	52	2	60131	0	0	0	0	0	0	1	0	0	0	1	0	5	3	2	1	2	3	1	77.6	161.5	1.615	29.752	0	0	1	0	116	116	116.1	116	116.2	115.9	116.1	115.967	0.718885	30	30	30	30	493	55	36.2321
1059	5	6/4/18	12/23/68	49	2	60644	0	0	0	0	0	0	0	1	0	0	1	0	6	5	1	0	1	1	1	76.95	163	1.63	28.9623	0	0	1	0	98	112	97.5	111.5	98	111.5	97.8333	111.667	0.600204	33	33.5	33.25	33.25	669	73	29.3363
1061	5	1/21/19	11/2/70	48	2	60153	1	0	0	0	0	0	1	1	0	0	0	1	8	4	4	1	3	4	1	109.95	164.8	1.648	40.4838	0	0	0	1	123	119	122.2	120	122.3	120.2	122.5	119.733	0.743325	40	40		40	428	71	44.8352
1071	5	6/22/18	1/6/79	39	2	60153	0	0	0	0	0	0	0	0	0	0	0	1	5	3	2	1	1	1	1	89.7	171.5	1.715	30.4975	0	0	0	1	95	110	95	115.5	95	110	95	111.833	0.553936	36	36	36	36	640	92	33.8064
1072	5	3/7/18	5/12/65	52	2	60153	0	0	0	0	0	0	0	0	0	0	0	1	6	4	2		3	3	1	107.3	159.75	1.5975	42.0454	0	0	0	1	96.52	132.08	96.52	132.08	96.52	132.08	96.52	132.08	0.604194	39	38	38	38.3333	382	60	46.3138
1084	5	2018-08-24	6/14/72	46	2	60153	0	0	0	0	0	0	0	0	0	0	1	0	3	3	0	1	5	4	1	58.15	150	1.5	25.8444	0	0	1	0	78	107	77.5	107	76.5	106	77.3333	106.667	0.515556	28.7	29.1	27.8	28.5333	722	76	23.0832
1089	5	2/2/18	8/6/77	40	2	60154	0	0	0	0	0	0	0	0	0	0	0	1	9	8	1		1	1	1	185.8	165	1.65	68.2461	0	0	0	1	147.32	154.94	147.32	154.94	147.32	154.94	147.32	154.94	0.892848	49	49	48	48.6667	780	390	37.4028
1090	5	4/13/18	12/1/68	49	2	60153	1	0	0	0	0	0	0	0	0	0	1	0	7	5	2		2	1	1	97.5	170	1.7	33.737	0	0	0	1	109.22	106.68	109.22	106.68	109.22	106.68	109.22	106.68	0.642471	32	32	32	32	492	64	41.1847
1093	5	1/18/18	1/17/75	43	2	60645	0	0	0	0	0	0	0	1	0	0	0	0	9	6	3		3	4	1	114.15	164	1.64	42.4413	0	0	0	1	121.92	124.46	124.46	127	124.46	127	123.613	126.153	0.75374	38	39	38.5	38.5	368	55	50.2316
1096	5	1/23/18	4/29/97	20	2	60402	0	0	0	0	0	0	0	1	0	1	0	0	5	4	1		1	1	1	93.65	167.5	1.675	33.3794	0	0	0	1	111.76	111.76	109.22	111.76	111.76	111.76	110.913	111.76	0.662169	35	35	34	34.6667	690	324	31.4466
1099	5	7/9/19	2/18/80	39	2	60104	0	0	0	0	0	0	0	0	0	0	1	0	6	4	2	1	2	3	1	89.75	166	1.66	32.57	0	0	0	1	109	113	109	113	109	113	109	113	0.656627	34	34	34	34	618	72	33.1029
1101	5	2/22/18	11/9/65	52	2	60153	0	0	0	0	0	0	1	1	0	0	0	1	8	5	3		1	1	1	160.7	160	1.6	62.7734	0	0	0	1	144.78	157.48	144.78	157.48	144.78	157.48	144.78	157.48	0.904875	53	53	53	53	330	43	57.0721
1110	5	1/30/18	8/13/81	36	2	60101	0	0	0	0	0	0	0	0	0	0	0	1	6	4	2		4	3	1	103.75	170	1.7	35.8997	0	0	0	1	109.22	101.6	109.22	101.6	109.22	101.6	109.22	101.6	0.642471	37	37	37	37	424	45	46.6708
1119	5	1/21/19	1/12/73	46	2	60440	0	0	0	0	0	0	1	0	0	0	0	1	9	5	4	1	4	4	1	124.75	155.2	1.552	51.7913	0	0	0	1	135.5	148.1	140.4	147.3	143.5	147.9	139.8	147.767	0.900773	39.4	39.9	40.3	39.8667	609	57	33.8886
1121	5	10/4/18	4/2/68	50	2	60440	0	0	0	0	0	0	0	0	0	0	0	1	8	6	2	0	3	4	1	110	160	1.6	42.9687	0	0	0	1	103	133	102	132	101	132	102	132.333	0.6375	36	37	36	36.3333	618	57	33.4276
1126	5	3/6/18	6/23/71	46	2	60153	0	0	0	0	0	0	0	1	0	0	0	1	7	4	3		1	1	1	120.6	164	1.64	44.8394	0	0	0	1	106.68	134.62	106.68	134.62	106.68	134.62	106.68	134.62	0.650488	43	43	43	43	300	45	59.4386
1132	5	1/21/19	9/3/74	44	2	60154	0	0	0	0	0	0	0	0	0	0	0	1	9	6	3	1	2	6	1	157.31	169.1	1.691	55.0135	0	0	0	1	154	160.5	153.6	160.3			153.8	160.4	0.909521	42	41.7		41.85	546	72	43.6875
1139	5	4/17/18	7/15/69	48	2	60154	0	0	0	0	0	0	0	0	0	0	0	1	6	5	1		4	1	1	124.8	166	1.66	45.2896	0	0	0	1	111.76	128.27	111.76	128.27	111.76	128.27	111.76	128.27	0.673253	48	48	48	48	480	63	43.1431
1143	5	4/10/18	10/18/77	40	2	60628	0	1	0	0	0	0	0	0	0	0	0	1	8	5	3		1	1	1	110.9	165	1.65	40.7346	0	0	0	1	127	135.89	127	135.89	129.54	135.89	127.847	135.89	0.774828	37	36	36	36.3333	515	71	39.4409
1154	5	2/21/18	5/26/84	33	2	60457	0	0	0	0	0	0	0	0	0	0	0	0	2	3	-1		1	1	1	70	177.5	1.775	22.2178	0	1	0	0	78.74	100.33	78.74	100.33	78.74	100.33	78.74	100.33	0.443606	26	26	26	26	708	66	31.1412
1155	5	2/21/18	5/1/66	51	2	60457	0	0	0	0	0	0	1	1	0	0	0	1	6	4	2		1	1	1	83	170	1.7	28.7197	0	0	1	0	104	117	97	114	98	112	99.6667	114.333	0.586275	28	28	28	28	678	68	31.4309
1189	5	10/24/18	6/13/69	49	2	60426	0	0	0	1	0	0	1	0	0	0	1	0	4	2	2	0	4	4	1	65.65	148.6	1.486	29.7301	0	0	1	0	91	103.3	90.6	103.1			90.8	103.2	0.611036	34.2	33.8		34	660	77	24.999
1193	5	2018-08-20	2/27/73	45	2	60649	0	0	0	0	0	0	1	0	0	0	0	1	7	4	3	0	4	4	1	108.2	158	1.58	43.3424	0	0	0	1	114	118	113	117	112	116	113	117	0.71519	39	38.5	39	38.8333	531	59	36.1482
1212	5	2/15/18	1/4/81	37	2	60162	0	0	0	0	0	0	0	1	0	0	0	0	8	6	2		2	1	1	106.05	171.5	1.715	36.0564	0	0	0	1	109.22	119.38	111.76	119.38	111.76	119.38	110.913	119.38	0.646725	34	35	34.5	34.5	449	40	45.519
1221	5	4/4/18	5/29/83	34	2	60651	0	0	0	0	0	0	0	0	0	0	0	1	8	6	2		1	1	1	122.5	165.5	1.655	44.7239	0	0	0	1	116.84	132.08	116.84	132.08	116.84	132.08	116.84	132.08	0.705982	40	40	40	40	405	43	48.215
1231	5	6/6/18	4/11/79	39	2	60155	0	0	0	0	0	0	0	0	0	0	0	1	5	4	1	1	4	4	1	104.9	169	1.69	36.7284	0	0	0	1	104.5	125	103.5	124.5	104	125	104	124.833	0.615385	36	36	36.5	36.1667	605	65	35.9292
1233	5	7/16/18	10/21/76	41	2	60162	0	0	0	0	0	0	0	0	0	0	1	0	8	6	2	1	2	1	1	129.75	174.5	1.745	42.6105	0	0	0	1	141	130.5	141	130.5	140.1	130.8	140.7	130.6	0.806304	44.5	44.5	44.5	44.5	388	96	54.5384
1243	5	8/2/19	3/5/75	44	2	60446	0	0	0	0	0	0	0	0	0	0	0	0	4	2	2	0	3	2	1	53	157	1.57	21.5019	0	1	0	0	90.17	93	90.17	93			90.17	93	0.574331	24.5	24.6		24.55	933	97	20.1261
1246	5	6/18/19	12/9/84	34	2	46323	0	0	0	0	0	0	0	0	0	0	1	0	6	4	2	1	3	4	1	86.35	166.5	1.665	31.1483	0	0	0	1	114.5	110.5	115.4	109	114.1	109.4	114.667	109.633	0.688689	34.3	34.8	34.1	34.4	733	75	29.2668
1262	5	6/11/18	8/4/83	34	2	60644	0	0	0	0	0	0	0	0	0	0	0	0	7	5	2		4	3	1	98.45	170	1.7	34.0657	0	0	0	1	109	119	109	119	109.5	118.5	109.167	118.833	0.642157	38.5	38.5	39	38.6667	638	78	34.3139
1269	5	6/7/18	7/25/72	45	2	60612	1	1	0	0	0	0	1	0	0	0	1	0	8	5	3	1	2	6	1	92.4	159.8	1.598	36.1842	0	0	0	1	125.6	128.5	125.5	128.9	125.6	128.7	125.567	128.7	0.785774	37.1	36.9	37.1	37.0333	518	54	35.7988
1271	5	2/16/18	3/3/68	49	2	60155	0	0	0	0	0	0	0	1	0	0	1	0	5	3	2		3	1	1	78.8	164	1.64	29.298	0	0	1	0	111.76	93.98	111.76	93.98	111.76	93.98	111.76	93.98	0.681463	33	33	37	34.3333	573	72	33.258
1272	5	1/25/18	6/5/75	42	2	60141	0	0	0	0	0	0	0	1	0	0	0	1	7	5	2		1	1	1	104.9	157	1.57	42.5575	0	0	0	1	119.38	132.08	119.38	132.08	119.38	132.08	119.38	132.08	0.760382	37	37	37.5	37.1667	352	34	47.7485
1274	5	3/13/18	1/13/75	43	2	60153	0	0	0	0	0	0	0	0	0	0	0	0	4	4	0		2	1	1	59.95	161	1.61	23.128	0	1	0	0	78.74	91.44	78.74	91.44	78.74	91.44	78.74	91.44	0.489068	27	27	27	27	611	64	29.0907
1275	5	2/20/18	11/29/85	32	2	60104	0	0	0	0	0	0	0	1	0	0	0	1	9	6	3		2	1	1	147.2	161	1.61	56.7879	0	0	0	1	144.78	142.24	144.78	142.24	144.78	142.24	144.78	142.24	0.899255	52	52	52	52	349	39	54.0514
1276	5	1/26/18	6/6/65	52	2	60154	0	0	0	0	0	1	0	0	0	0	0	0	3	3	0		5	1	1	62.95	165	1.65	23.1221	0	1	0	0	76.2	92.72	76.2	91.44	76.2	91.44	76.2	91.8667	0.461818	28	28	28	28	527	69	34.1662
1280	5	6/18/18	6/25/85	32	2	60153	0	0	0	0	0	0	0	0	0	0	0	0	5	5	0	0	5	1	1	78.2	163	1.63	29.4328	0	0	1	0	101	114	101.5	114	101	114	101.167	114	0.620654	30	30	30	30	586	101	32.3713
1292	5	2018-08-28	11/13/78	39	2	60506	0	0	0	0	0	0	0	0	0	0	0	1	7	5	2	1	3	4	1	115.1	167.5	1.675	41.0247	0	0	0	1	125.4	133	126.1	132	125.5	130	125.667	131.667	0.750249	35.9	38.2	37.5	37.2	560	63	38.4167
1297	5	3/2/18	12/29/85	32	2	60153	1	1	0	0	0	0	0	1	0	0	0	1	9	6	3		3	1	1	141.35	162	1.62	53.8599	0	0	0	1	127	129.54	127	129.54	127	129.54	127	129.54	0.783951	42	42	42	42	371	45	51.6535
1298	5	6/5/18	2/23/65	53	2	60409	0	0	1	0	0	1	0	0	0	0	1	0	7	4	3	0	4	5	1	125.05	165	1.65	45.932	0	0	0	1	148	148	147	148	147	148	147.333	148	0.892929	47	47	46	46.6667	624	69	36.0301
1299	5	6/7/18	8/23/69	48	2	60628	0	0	0	0	0	0	0	0	0	0	0	1	6	4	2	1	1	1	1	93.8	167	1.67	33.6333	0	0	0	1	104	122	104	121	104	122.5	104	121.833	0.622754	35	35	34	34.6667	604	77	34.3166
1302	5	2/6/18	9/14/71	46	2	60189	0	0	0	0	0	0	0	1	0	0	1	0	5	4	1		3	1	1	72.45	161.5	1.615	27.7775	0	0	1	0	97.79	104.14	97.79	104.14	97.79	104.14	97.79	104.14	0.605511	32	32	32	32	530	70	33.8194
1307	5	7/27/19	5/13/76	43	2	60546	0	0	0	1	0	0	0	1	0	0	0	0	8	5	3	0	3	2	1	117.1	166	1.66	42.4953	0	0	0	1	111.5	139	111	139	111	139	111.167	139	0.669679	41	41		41	433	49	45.6241
1310	5	10/16/18	12/16/70	47	2	60104	0	0	0	0	0	1	0	1	0	0	1	0	7	5	2	0	1	1	1	110.5	174.7	1.747	36.2057	0	0	0	1	123.1	131.4	125.4	130.5	122.1	129.6	123.533	130.5	0.707117	34.4	34.9	34.8	34.7	560	59	40.2496
1313	5	10/15/18	11/15/66	51	2	60624	1	1	0	0	0	0	0	1	0	0	0	1	7	5	2	0	1	1	1	94.65	161.5	1.615	36.289	0	0	0	1	108.6	115	109.2	113.5	109.5	114	109.1	114.167	0.675542	37.1	37.2	37.6	37.3	672	73	30.5861
1315	5	2018-07-31	3/17/76	42	2	60104	0	0	0	0	0	0	0	1	0	0	1	0	6	4	2	1	1	2	1	86.3	162	1.62	32.8837	0	0	0	1	114.3	125.73	111.76	124.46	109.22	125.222	111.76	125.137	0.689877	35.5	36	36.2	35.9	646	63	30.7151
1338	5	6/1/18	4/4/80	38	2	60194	0	0	0	0	0	0	0	0	0	0	0	1	8	6	2	0	2	6	1	116	156.5	1.565	47.3619	0	0	0	1	129.5	145.5	129	145.6	129.5	145.6	129.333	145.567	0.826411	41.5	41.4	41.5	41.4667	486	65	38.6569
1347	5	7/16/18	12/13/65	52	2	60104	0	1	0	0	0	0	0	1	0	0	1	0	5	3	2	1	4	5	1	74.5	167.6	1.676	26.5221	0	0	1	0	93.2	105	93.4	105.1	93.8	105.1	93.4667	105.067	0.557677	29	28.9	28.8	28.9	723	89	28.6517
1353	5	2018-08-22	6/5/67	51	2	60162	0	0	0	0	0	0	0	1	0	0	0	1	7	5	2	1	3	4	1	105.2	168	1.68	37.2732	0	0	0	1	106	126	106	127	105	127	105.667	126.667	0.628968	34	33	34	33.6667	560	57	37.6116
1355	5	9/18/18	9/30/67	50	2	60525	0	0	0	0	0	0	0	0	0	0	0	1	7	4	3	1	5	5	1	96	168.5	1.685	33.812	0	0	0	1	112.9	131.8	112.8	131	113	131.4	112.9	131.4	0.67003	36.5	37	37.5	37	585	68	35.7525
1359	5	8/4/18	11/28/73	44	2	60104	0	0	0	0	0	0	0	0	0	0	0	1	6	5	1	1	4	5	1	97.45	157.7	1.577	39.1849	0	0	0	1	105.5	124.4	105.3	125.3	106.3	123.2	105.7	124.3	0.67026	36.1	35.6	36.5	36.0667	550	70	34.175
1361	5	6/15/18	3/7/77	41	2	60612	0	0	0	0	0	0	0	1	0	0	1	0	8	6	2	1	2	6	1	94.25	149.32	1.4932	42.2713	0	0	0	1	116.84	132.84	119.38	131.826	117.348	132.08	117.856	132.249	0.789285	38	39	41	39.3333	624	68	28.9512
1368	5	3/23/18	6/5/67	50	2	60104	1	0	0	0	0	0	0	1	0	0	0	1	9	5	4		2	1	1	127.05	168	1.68	45.0149	0	0	0	1	111.76	121.92	111.76	121.92	111.76	121.92	111.76	121.92	0.665238	45	45	45	45	478	50	44.2097
1390	5	6/14/18	2/11/86	32	2	60527	0	0	0	0	0	0	0	0	0	0	1	0	5	4	1	1	3	3	1	103.4	162.5	1.625	39.1574	0	0	0	1	102	129	102.5	129	102.5	129	102.333	129	0.629744	38	38	37	37.6667	639	78	32.7358
1393	5	2/19/18	2/13/68	50	2	60155	0	0	0	0	0	0	0	0	0	0	0	0	7	4	3		4	4	1	116.75	159	1.59	46.1809	0	0	0	1	111.76	132.05	111.76	132.08	111.76	132.08	111.76	132.07	0.702893	43	44	43	43.3333	266	54	61.8562
1398	5	6/6/18	3/3/69	49	2	60104	1	0	0	0	0	0	0	0	0	0	1	0	7	5	2	1	2	2	1	72.9	147.2	1.472	33.6443	0	0	0	1	100	101.2	105.5	101.5	105.8	101.3	103.767	101.333	0.704937	30.1	30	30.1	30.0667	486	83	31.4658
1404	5	9/24/18	8/4/81	37	2	60517	0	0	0	0	0	0	0	1	0	0	1	0	6	4	2	1	3	3	1	83.45	164	1.64	31.0269	0	0	0	1	98	105	98	105			98	105	0.597561	34.5	34.5		34.5	472	47	38.9119
1406	5	7/13/18	4/25/75	43	2	60154	1	0	0	0	0	0	0	0	0	0	1	0	4	3	1	0	3	4	1	74.9	161	1.61	28.8955	0	0	1	0	80.3	104.394	81.1	109.22	79.8	108.712	80.4	107.442	0.499379	29	30	30	29.6667	622	73	30.1522
1411	5	7/13/18	10/9/76	41	2	30155	0	0	0	0	0	0	0	0	0	0	0	1	8	6	2	0	4	5	1	139.1	167	1.67	49.8763	0	0	0	1	122	141	119.3	140.5	118.5	140.5	119.933	140.667	0.718164	46	46	46	46	533	60	41.8968
1416	5	7/9/18	6/28/80	38	2	60154	0	0	0	0	0	0	0	0	0	0	0	1	9	6	3	0	1	2	1	147.85	174	1.74	48.8341	0	0	0	1	151.5	130.8	151	130.5	150.5	131.1	151	130.8	0.867816	42	42	42.5	42.1667	419	50	53.071
1418	5	7/20/19	8/12/80	38	2	60163	0	0	0	0	0	0	0	0	0	0	0	1	9	7	2	0	3	3	1	132.45	169	1.69	46.3744	0	0	0	1	139.5	143.9	139.8	140.9	140.9	142.3	140.067	142.367	0.828797	41.1	40.8	41.6	41.1667	569	56	40.1487
1440	5	10/23/18	6/28/81	37	2	60153	0	1	0	0	0	0	0	0	0	0	1	0	5	4	1	1	1	1	1	83.6	161.15	1.6115	32.1918	0	0	0	1	109.1	111.9	111.2	110.4	108.9	112.9	109.733	111.733	0.680939	31.8	29.8	29	30.2	615	72	31.2825
1443	5	3/8/18	5/24/73	44	2	60104	0	0	0	0	0	0	0	1	0	0	0	1	8	5	3		3	1	1	103.5	160	1.6	40.4297	0	0	0	1	119.38	121.92	119.38	121.92	119.38	121.92	119.38	121.92	0.746125	38	38	38	38	503	60	37.7029
1448	5	3/2/18	11/1/73	44	2	60139	0	0	0	0	0	0	0	0	0	0	0	0	6	5	1		2	2	1	110	180	1.8	33.9506	0	0	0	1	119.38	111.76	119.38	111.76	119.38	111.76	119.38	111.76	0.663222	42	42	42	42	478	57	47.0813
1527	5	9/14/18	11/22/67	50	2	60104	1	1	0	0	0	0	0	1	0	0	1	0	6	5	1	0	2	2	1	114.7	181.9	1.819	34.6655	0	0	0	1	126.8	127	129.3	127.6	127.2	128.2	127.767	127.6	0.702401	34.6	35.1	34.9	34.8667	522	58	45.26
1537	5	2018-08-23	5/16/75	43	2	60104	0	1	0	0	0	0	0	0	0	0	1	0	5	3	2	0	5	4	1	68.05	161	1.61	26.2528	0	0	1	0	90.9	100	91.1	99.1	91	98.1	91	99.0667	0.565217	29.3	29.1	29	29.1333	691	77	27.3322
1538	5	2018-08-23	6/15/68	50	2	60620	1	0	0	0	0	0	0	1	0	0	1	0	6	4	2	1	1	1	1	84.9	160	1.6	33.1641	0	0	0	1	115.57	123.1	115.57	123	116.332	123.1	115.824	123.067	0.7239	34.3	33.4	33.9	33.8667	623	62	30.8207
1542	5	9/13/18	10/17/80	37	2	60153	0	0	0	0	0	1	0	0	0	0	1	0	6	4	2	0	1	1	1	97.85	159.1	1.591	38.6563	0	0	0	1	117	123	117.5	123.2	117	123	117.167	123.067	0.736434	41.3	41.4		27.5667	587	73	33.1288
1543	5	9/13/18	11/9/76	41	2	60153	0	0	0	0	0	0	1	0	0	0	0	1	8	6	2	0	1	1	1	96.75	169	1.69	33.8749	0	0	0	1	126	131	130	129	126	130	127.333	130	0.753452	32	34.6	34.8	33.8	615	64	34.741
1552	5	2018-08-09	1/19/69	49	2	60155	0	1	0	0	0	0	0	1	0	0	0	1	7	5	2	1	2	2	1	161.8	165	1.65	59.4307	0	0	0	1	165.2	168	165.5	166	163.5	163	164.733	165.667	0.998384	47	51.1	47.8	48.6333	498	57	45.313
1556	5	5/9/19	7/15/82	36	2	60153	0	0	0	0	0	0	0	0	0	0	1	0	6	4	2	0	2	3	1	89.25	162.6	1.626	33.7573	0	0	0	1	103.8	116	103.9	116.2			103.85	116.1	0.638684	37	36.5		36.75	612	72	32.3352
1561	5	2018-08-20	1/6/73	45	2	60559	0	0	0	0	0	0	0	0	0	0	1	0	6	4	2	0	1	2	1	96.9	165	1.65	35.5923	0	0	0	1	112	122	110	121	108	122	110	121.667	0.666667	35	35	36	35.3333	680	74	31.4383
1564	5	5/21/19	7/13/78	40	2	60189	0	1	0	0	0	0	0	0	0	0	0	1	6	3	3	1	3	4	1	84.75	155.4	1.554	35.0944	0	0	0	1	109.6	120.2	109	120.8	110.9	120.4	109.833	120.467	0.706778	36.1	34.6	36.3	35.6667	533	96	32.9903
1577	5	2018-08-24	6/25/75	43	2	60153	0	0	0	0	0	0	0	0	0	0	0	1	7	4	3	0	4	5	1	120.5	172.1	1.721	40.6842	0	0	0	1	116.3	126.2	116.8	126.2	115.5		116.2	126.2	0.675189	36.5	36.3		24.2667	610	76	38.1399
1579	5	8/1/19	11/16/72	46	2	60153	0	0	0	0	0	0	0	0	0	0	0	0	4	5	-1	0	1	1	1	55.55	157	1.57	22.5364	0	1	0	0	91	102	91	102	91	102	91	102	0.579618	25	25	25	25	540	52	30.3331
1581	5	11/15/18	3/24/74	44	2	60644	0	0	0	0	0	0	0	1	0	0	0	1	9	6	3	1	3	3	1	134.65	167.5	1.675	47.9929	0	0	0	1	130.6	143.4	129.2	145	128.8	143.6	129.533	144	0.773333	47	47.2	45.7	46.6333	574	65	39.6801
1591	5	2018-08-21	3/29/66	52	2	60610	0	0	0	0	0	0	0	0	0	1	0	0	3	5	-2	0	1	2	1	65.95	170	1.7	22.8201	0	1	0	0	84.1	99	84.2	98.5	83.9	98.2	84.0667	98.5667	0.49451	28	27	28	27.6667	790	87	26.6468
1594	5	10/1/18	9/27/70	48	2	60130	0	1	0	0	0	0	0	1	0	0	0	0	3	3	0	0	1	1	1	71.45	170.5	1.705	24.5784	0	1	0	0	99.06	110	99.568	109	100.33	111	99.6527	110	0.584473	27.8	27.6	26.5	27.3	779	81	27.5611
1604	5	2018-08-02	8/15/68	49	2	60637	0	0	0	1	0	0	0	1	1	0	0	0	6	4	2	1	2	2	1	88.9	154	1.54	37.4852	0	0	0	1	111	126.2	112	126.8	112	126	111.667	126.333	0.725108	42	40	41	41	578	61	31.1774
1609	5	8/1/19	5/27/66	53	2	60649	0	0	0	0	0	0	0	0	0	0	1	0	6	5	1	1	3	4	1	80.9	154	1.54	34.112	0	0	0	1	100	114.5	99.8	114.5			99.9	114.5	0.648701	31	31		31	598	55	29.6906
1622	5	5/9/19	11/5/75	43	2	60153	0	0	0	0	0	0	0	0	0	0	0	1	7	4	3	0	6	6	1	88.25	149.8	1.498	39.327	0	0	0	1	108	126	106	125	115	128	109.667	126.333	0.732087	38	37	36	37	588	65	29.6289
1627	5	7/13/18	8/29/64	53	2	60104	0	1	0	0	0	0	0	0	0	0	1	0	4	3	1		3	3	1	58.25	160	1.6	22.7539	0	1	0	0	76.2	94	77.47	95	78.74	94.5	77.47	94.5	0.484188	28	28	28	28	959	91	20.778
1629	5	7/19/19	12/1/63	55	2	60163	0	0	0	0	0	0	0	0	0	0	1	0	5	4	1	1	2	2	1	90.75	161	1.61	35.0102	0	0	0	1	96	117.9	95.6	117.7	95.4	117.7	95.6667	117.767	0.594203	36	35.2	35.5	35.5667	586	69	33.0159
1630	5	7/19/19	11/10/67	51	2	60187	0	1	0	0	0	0	0	1	0	0	0	0	4	3	1	0	1	2	1	77.25	172	1.72	26.1121	0	0	1	0	83.2	108.3	83.1	108.1	83.5	107.9	83.2667	108.1	0.484109	30.1	29.9	29.8	29.9333	736	85	29.6146
1636	5	7/23/19	5/1/79	40	2		0	0	0	0	0	0	1	0	1	0	0	0	6	4	2	1	2	2	1	125.4	177.5	1.775	39.8016	0	0	0	1	124	138	124.5	139		138.5	124.25	138.5	0.7	45	45		45	471	48	48.114
1639	5	7/26/19	9/9/77	41	2	60652	0	0	0	0	0	0	0	0	0	0	1	0	4	3	1	1	4	4	1	109.9	180.2	1.802	33.8445	0	0	0	1	105.6	119.8	105.3	118.6	105	119	105.3	119.133	0.584351	36.9	36.7	36.5	36.7	575	97	41.2134
1640	5	7/26/19	4/13/75	44	2	60621	0	0	0	0	0	0	0	0	0	1	0	0	8	6	2	1	1	1	1	105	171.5	1.715	35.6994	0	0	0	1	114	128	113.7	127.9	113.3	127.8	113.667	127.9	0.662779	36.3	36.6	36.7	36.5333	643	69	35.1795
1643	5	7/29/19	9/17/75	43	2	60137	0	0	0	0	0	0	0	1	0	0	0	1	6	4	2	1	1	2	1	91.35	158	1.58	36.5927	0	0	0	1	119.2	105.2	120.1	105.6	119.6	105.2	119.633	105.333	0.757173	34	34.5	33.9	34.1333	604	65	31.5705
1646	5	7/27/19	12/2/71	47	2	60653	0	0	0	0	0	0	0	1	0	0	0	1	9	5	4	1	5	4	1	119.5	157.5	1.575	48.1733	0	0	0	1	119.2	136.9	119.4	137.2	119.6	137.1	119.4	137.067	0.758095	45.6	45.3	46.1	45.6667	854	60	27.9379
1648	5	8/1/19	9/27/67	51	2	60620	0	0	0	0	0	0	0	0	0	1	0	0	2	4	-2		1	1	1	58.35	164	1.64	21.6947	0	1	0	0	96	96	96	96	96	96	96	96	0.585366	24	24	24	24	857	92	23.2168
1650	5	8/2/19	2/5/80	39	2	60561	0	0	0	0	0	0	0	0	0	0	0	0	5	5	0	0	3	1	1	71.5	167.6	1.676	25.4541	0	0	1	0	80.9	105.3	79.4	105.5	80.3	104.9	80.2	105.233	0.47852	28.7	28.9	28.6	28.7333	742	67	27.8453
1656	5	8/1/19	2/23/69	50	2	60153	0	0	0	0	0	0	0	0	0	0	0	1	7	4	3	1	5	4	1	96	155	1.55	39.9584	0	0	0	1	111.6	130.6	112	130.3	111.7	131	111.767	130.633	0.721075	36.3	36	35.9	36.0667	740	63	27.4295
1660	5	8/1/19	7/24/75	44	2	60455	0	0	0	0	0	0	0	0	0	0	0	1	6	4	2	1	7	7	1	95	162	1.62	36.1988	0	0	0	1	107	120	107	120	107	120	107	120	0.660494	30	30	30	30	534	66	35.9727
1664	5	8/2/19	2/1/84	35	2	60643	0	0	0	0	0	0	0	0	0	0	1	0	4	3	1	1	2	2	1	82.1	170	1.7	28.4083	0	0	1	0	93.6	114.7	91	115	91		91.8667	114.85	0.540392	39	39		39	665	72	31.7753
1671	5	8/1/19	4/23/76	43	2	60619	0	0	0	0	0	0	0	0	0	0	1	0	7	5	2	1	1	1	1	106.05	162	1.62	40.4092	0	0	0	1	116.9	127.6	116.6	128.1	116.4	128.8	116.633	128.167	0.719959	42.6	43.3	44	43.3	616	96	33.6557
1672	5	8/1/19	3/6/84	35	2	60525	0	1	0	0	0	0	0	1	0	0	1	0	6	4	2	1	3	1	1	65.05	155	1.55	27.076	0	0	1	0	82	92.3	82.5	92.7	82.6	93	82.3667	92.6667	0.531398	29.4	29.4	29.4	29.4	620	80	27.6824
1674	5	8/1/19	1/3/79	40	2	60160	0	0	0	0	0	0	0	0	0	0	0	1	5	2	3	1	3	4	1	71.3	164	1.64	26.5095	0	0	1	0	83	108	83	108			83	108	0.506098	30.8	30.8		30.8	601	69	31.3977
1676	5	8/1/19	6/24/71	48	2	60104	0	0	0	0	0	0	0	1	0	0	0	0	6	4	2	0	5	4	1	106.7	156	1.56	43.8445	0	0	0	1	100	130	99.5	132	99.8	133	99.7667	131.667	0.63953	38	37.8	37.8	37.8667	611	69	32.2817
1677	5	8/1/19	11/10/81	37	2	60624	0	0	0	0	0	0	0	1	0	0	0	0	4	4	0	0	1	1	1	57.2	160	1.6	22.3438	0	1	0	0	89	97	89	97	89	97	89	97	0.55625	26	26	26	26	767	80	24.1376
1678	5	8/1/19	6/26/64	55	2	60628	0	1	0	0	0	0	0	1	1	0	0	0	8	5	3	1	1	2	1	92.35	148.5	1.485	41.8778	0	0	0	1	103.5	126	103	125.5	104.2	125	103.567	125.5	0.697419	37	37	35.5	36.5	610	75	28.9843
1682	5	2019-02-19	6/1/81	37	2	60477	0	0	0	0	0	0	0	0	0	0	0	0	7	4	3	0	4	3	1	109.55	171.1	1.711	37.4207	0	0	0	1	123.6	128.6	124.2	127.9	124.5	131.1	124.1	129.2	0.725307	34.9	35.3	35	35.0667	695	82	33.7459
1685	5	8/1/19	8/23/73	45	2	60621	0	1	0	0	0	0	0	0	0	0	1	0	7	3	4	1	1	1	1	94	166	1.66	34.1124	0	0	0	1	116.1	112.1	115.9	112	115.6	112	115.867	112.033	0.697992	33.5	34	34.5	34	492	113	39.4302
1686	5	8/2/19	11/3/68	50	2	60680	0	0	0	0	0	0	0	0	0	0	1	0	5	4	1	0	1	6	1	86.85	168	1.68	30.7717	0	0	0	1	86.9	108	86.6	107.6	86.4	107.3	86.6333	107.633	0.515675	36.8	36.5	36	36.4333	617	60	33.4198
1688	5	8/2/19	8/3/69	49	2	60153	0	0	0	0	0	0	0	1	0	0	0	1	8	4	4	0	3	4	1	107.5	180	1.8	33.179	0	0	0	1	117.5	126	118	126.2	118		117.833	126.1	0.65463	39.5	39.5		39.5	545	59	42.5224
1689	5	2019-02-21	9/27/66	52	2	60636	1	1	0	0	0	0	0	1	0	0	0	1	8	5	3	1	1	6	1	104.9	166.6	1.666	37.7942	0	0	0	1	125	120					125	120	0.7503	37			37	552	62	37.5213
1690	5	3/5/19	2/18/79	40	2	60130	0	0	0	0	0	0	0	0	0	0	0	1	9	6	3	0	4	5	1	149.9	175.5	1.755	48.6684	0	0	0	1	150.1	150.3	149.8	149.8	149.5	152.1	149.8	150.733	0.853561	41.9	41.3	42.2	41.8	649	46	40.4235
1693	5	8/2/19	2/14/81	38	2	60504	0	0	0	0	0	0	0	1	0	0	0	1	5	3	2	1	2	2	1	93.6	165	1.65	34.3802	0	0	0	1	99	126	99	126	99	126	99	126	0.6	30	30	30	30	563	62	35.4281
1694	5	2019-02-15	8/18/76	42	2	60612	0	0	0	0	0	0	0	0	0	0	0	1	7	4	3	1	3	4	1	92.25	157.2	1.572	37.3303	0	0	0	1	112.3	122.1	112.6	122	113		112.633	122.05	0.716497	35.1	35		35.05	568	58	32.7848
1695	5	8/2/19	6/22/77	42	2	60438	0	1	0	0	0	0	0	1	0	0	1	0	4	5	-1	1	6	1	1	84.25	167	1.67	30.209	0	0	0	1	97	108	97	108	97	108	97	108	0.580838	34	34	34	34	695	71	30.2586
1699	5	2019-02-21	1/24/71	48	2	60649	1	0	0	0	0	0	0	1	0	1	0	0	5	3	2	1	1	1	1	73.35	162	1.62	27.9492	0	0	1	0	99	102.5	98.5	102.3			98.75	102.4	0.609568	28	28		28	730	80	27.0374
1700	5	8/2/19	7/15/69	50	2	60652	0	0	0	0	0	0	1	0	0	0	0	1	6	4	2	1	3	4	1	93.3	179	1.79	29.1189	0	0	1	0	102	120	101	119	100	118	101	119	0.564246	33.5	33.5		33.5	822	77	30.5414
1704	5	8/2/19	7/11/66	53	2	60622	1	1	0	0	1	0	0	1	0	0	1	0	4	2	2	0	4	3	1	85.95	177.5	1.775	27.2803	0	0	1	0	110	113	109.75	103	114.5	103	111.417	106.333	0.6277	28.75	28.25		28.5	582	55	37.6788
1706	5	8/2/19	2/17/78	41	2	60425	0	0	0	0	0	0	0	0	0	0	0	0	6	4	2		2	2	1	103.95	165	1.65	38.1818	0	0	0	1	110	126	106	125	103.5	125	106.5	125.333	0.645455	36.5	36.8	37	36.7667	549	66	37.0709
1707	5	8/2/19	2/28/68	51	2	60188	0	0	0	0	0	0	0	1	0	0	1	0	6	3	3	1	1	1	1	87.75	161.2	1.612	33.7689	0	0	0	1	103.5	116	104	117.5		117.5	103.75	117	0.64361	34	34		34	665	70	30.053
1709	5	2019-10-17	9/19/76	43	2	60187	0	0	0	0	0	0	0	0	0	0	0	1	7	3	4	1	4	5	1	105.3	165	1.65	38.6777	0	0	0	1	121	131.6	120.5	131.4	120	131	120.5	131.333	0.730303	37.8	37.4	36.8	37.3333	637	80	33.6531
1710	5	8/2/19	2/7/77	42	2	60189	0	0	0	0	0	0	0	1	0	0	0	1	7	4	3	0	3	1	1	102.75	165	1.65	37.741	0	0	0	1	106.9	118.5	106.6	120	107.1	118.9	106.867	119.133	0.647677	38	37	36	37	625	81	33.8308
1713	5	2019-02-28	8/10/64	54	2	60621	0	0	0	0	0	0	0	1	0	0	0	0	6	6	0	0	1	1	1	79.35	157	1.57	32.192	0	0	0	1	99.06	111.76	99.06	111.76	99.006	111.76	99.042	111.76	0.630841	31	31	31	31	704	77	27.1336
1719	5	3/7/19	9/20/63	55	2	60153	1	0	0	0	0	1	1	0	0	0	0	1	8	4	4	1	3	4	1	112.6	176	1.76	36.3507	0	0	0	1	110	130	110	130	110	130	110	130	0.625	36.5	36.1	36.1	36.2333	844	215	31.2335
1721	5	3/7/19	2/1/69	50	2	60153	0	0	0	0	0	0	0	0	0	0	0	0	4	4	0	0	4	1	1	81.15	160	1.6	31.6992	0	0	0	1	97	117	97	117	97	117	97	117	0.60625	32	32	32	32	802	87	25.7062
1726	5	4/13/19	7/28/71	47	2	60155	0	0	0	0	0	0	0	0	0	0	0	1	9	5	4	1	7	7	1	105.2	165	1.65	38.641	0	0	0	1	108.6	134.6	108.7	135.2	109	135	108.767	134.933	0.659192	35	35.2	36	35.4	723	83	31.01
1727	5	3/5/19	6/18/83	35	2	60154	0	0	0	0	0	0	0	0	0	0	0	0	5	4	1	1	2	4	1	80.25	159	1.59	31.7432	0	0	0	1	94.5	100.8	96.1	100.5	95.4	103.4	95.3333	101.567	0.599581	30.9	30.8	31.1	30.9333	646	85	29.356
1730	5	8/2/19	8/8/74	44	2		0	0	0	0	0	0	1	1	0	0	1	0	6	4	2	0	2	2	1	130.75	173.4	1.734	43.4854	0	0	0	1	101	121	100.5	120			100.75	120.5	0.581027	43	43		43	564.5	66	41.5735
1732	5	4/1/19	4/28/70	48	2	60153	0	0	0	0	0	0	0	0	0	0	1	0	5	4	1	1	3	3	1	78.65	165.2	1.652	28.819	0	0	1	0	104.3	109.6	104.2	109.5	104	110	104.167	109.7	0.630549	32.6	33	31.9	32.5	806	100	26.4685
1741	5	8/2/19	12/27/77	41	2	60626	0	0	0	0	0	0	0	0	0	0	1	0	6	4	2	1	6	2	1	103.55	173.3	1.733	34.4789	0	0	0	1	89	111.5	90	112			89.5	111.75	0.516445	39	39		39	590.8	67.7	37.6765
1748	5	4/18/19	8/21/71	47	2	60162	0	0	0	0	0	0	0	1	0	0	0	1	6	4	2	1	5	3	1	91.7	164.5	1.645	33.8873	0	0	0	1	101.5	123	100	122.5	100.5	121	100.667	122.167	0.611955	33	33.5	32.5	33	601	70	33.518
1750	5	4/2/19	12/5/63	55	2	60803	0	0	0	0	0	0	0	0	0	0	1	0	4	2	2	1	6	6	1	95.3	165.5	1.655	34.7934	0	0	0	1	90.3	124	91	124.3	90.6	126.6	90.6333	124.967	0.547633	36.8	37.2	37	37	538	52	36.9161
1751	5	4/8/19	11/10/69	49	2	60626	0	0	0	0	0	0	0	0	0	0	1	0	7	3	4	0	3	4	1	77.4	162.6	1.626	29.2752	0	0	1	0	108.9	106.2	100.8	107	100.8	107.3	103.5	106.833	0.636531	29.7	28.4	28.7	28.9333	625	88	30.7202
1752	5	4/2/19	7/7/64	54	2	60649	1	0	0	0	0	0	0	0	0	0	0	0	1	3	-2	0	1	1	1	64.5	162.5	1.625	24.426	0	1	0	0	92	102	92	102	92	102	92	102	0.566154	26	26	26	26	694	92	27.2661
1754	5	4/15/19	10/8/66	52	2	60623	1	1	0	0	0	0	1	1	0	0	1	0	7	4	3	0	6	6	1	105.95	162.5	1.625	40.1231	0	0	0	1	124.5	122	125.2	123.2	126	123.6	125.233	122.933	0.770667	35	35.5	36	35.5	693	69	31.3152
1756	5	4/5/19	10/23/72	46	2	60636	0	0	0	0	0	0	0	0	1	0	0	0	1	4	-3	0	7	7	1	48.1	162.2	1.622	18.2828	1	0	0	0	73.4	92.5	72	91.9	72.8	93.2	72.7333	92.5333	0.448418	20.1	20.4	20.6	20.3667	893	91	21.2266
1757	5	4/13/19	2/13/67	52	2	60707	0	1	0	0	0	0	1	1	0	0	0	1	8	5	3	1	2	1	1	123.83	170	1.7	42.8478	0	0	0	1	130	147.5	130	147			130	147.25	0.764706	37.5	38		37.75	599	88	38.3035
1758	5	4/29/19	12/31/71	47	2	60620	0	0	0	0	0	0	0	1	0	1	0	0	6	4	2	0	1	1	1	101.75	181.5	1.815	30.8874	0	0	0	1	115.5	109.5	115.5	109.6	116	109.9	115.667	109.667	0.637282	33.2	33.5	33.9	33.5333	592	60	39.9942
1759	5	4/16/19	3/5/64	55	2	60153	1	0	0	0	0	0	0	0	0	0	1	0	5	3	2	1	1	7	4	96.6	163	1.63	36.3582	0	0	0	1	119	118.6	120	117	121	116.5	120	117.367	0.736196	39.1	38.5	38.7	38.7667	628	74	32.5854
1760	5	4/11/19	10/10/69	49	2	60636	1	0	0	0	0	0	0	0	0	0	1	0	9	7	2	1	1	1	1	134.55	153.5	1.535	57.1041	0	0	0	1	142.24	147.32					142.24	147.32	0.926645	45			45	456	52	41.1172
1774	5	4/29/19	11/19/80	38	2	61341	0	0	0	0	0	0	0	0	0	0	1	0	6	4	2	1	2	3	1	103.3	174	1.74	34.1194	0	0	0	1	110	127.5	112	128	111	128	111	127.833	0.637931	33	32.5	32	32.5	656	73	35.2271
1776	5	5/3/19	3/30/64	55	2	60623	1	1	0	0	0	0	0	1	0	0	0	1	8	5	3	0	3	4	1	119.6	170.5	1.705	41.1417	0	0	0	1	113.5	148	113	145	113.6	145.5	113.367	146.167	0.664907	38	38.6	38.2	38.2667	625	78	36.9946
1777	5	2019-05-17	9/19/76	42	2		0	0	0	0	0	0	0	0	0	0	1	0	6	4	2	1	4	5	1	98.4	160	1.6	38.4375	0	0	0	1	113	127	112	127	113	127	112.667	127	0.704167	33	33	33	33	682	90	30.2888
1787	5	7/2/19	6/11/66	53	2	60153	1	0	0	0	0	0	1	1	0	0	1	0	7	3	4	1	1	1	1	88.55	157	1.57	35.9244	0	0	0	1	118	116.2	117.9	116.8	117.5	116.7	117.8	116.567	0.750318	33.5	33.5	33.1	33.3667	533	56	33.8447
1788	5	2019-05-17	12/15/64	54	2	60153	1	0	0	0	0	0	0	0	0	0	0	1	6	4	2	0	2	1	1	87.35	166.5	1.665	31.509	0	0	0	1	111.6	115.3	112	116.1	112.3	115	111.967	115.467	0.672472	32	31.6	31.7	31.7667	595	71	33.9076
1795	5	5/17/19	6/2/67	51	2	6024	0	0	0	0	0	0	0	0	0	0	0	1	7	5	2	1	5	4	1	119.7	171.1	1.711	40.8878	0	0	0	1	118.2	136.2	118.9	135.2	119	137.4	118.7	136.267	0.693746	38.7	40.2	39.4	39.4333	511	52	42.5871
1796	5	2019-05-14	9/14/65	53	2	60104	0	0	0	0	0	0	0	1	0	0	1	0	7	4	3	1	3	4	1	70.35	166.2	1.662	25.4684	0	0	1	0	95.8	99.8	97.6	100.2	98	99.7	97.1333	99.9	0.584436	32.3	32.6	32.2	32.3667	710	70	28.2767
1797	5	2019-05-13	5/28/70	48	2	60155	0	0	0	0	0	0	0	0	0	0	0	1	7	4	3	0	2	3	1	80.6	168.5	1.685	28.388	0	0	1	0	99	108	98.5	108.5	98	107	98.5	107.833	0.58457	34.5	35	35.5	35	707	64	29.9204
1800	5	6/8/19	1/25/75	44	2	60155	0	1	0	0	0	0	0	0	0	0	1	0	6	5	1	0	2	3	1	92	161	1.61	35.4925	0	0	0	1	119	112	118	111.5	116		117.667	111.75	0.730849	33.5	33		33.25	551	60	34.5926
1805	5	5/16/19	10/24/64	54	2	60155	0	0	0	0	0	0	0	0	0	0	0	0	6	4	2	1	1	2	1	103.5	162.5	1.625	39.1953	0	0	0	1	122	131.5	120	132.2	119	131.6	120.333	131.767	0.740513	37.2	37.6	37	37.2667	872	105	27.0258
1806	5	5/24/19	2/7/64	55	2	60104	0	0	0	0	0	0	0	0	0	1	0	0	4	3	1	1	7	7	1	69.2	158.5	1.585	27.5453	0	0	1	0	86	108.5	86.2	108.7	85.6	109.2	85.9333	108.8	0.542166	30.3	30.6	31.2	30.7	730	72	25.8389
1807	5	6/3/19	9/22/75	43	2	60104	0	0	0	1	0	0	0	0	1	0	0	0	9	5	4	1	7	7	1	157.3	171.6	1.716	53.4188	0	0	0	1	158.5	158.6	155.1	157.7	154.4	160.9	156	159.067	0.909091	47	47.5		47.25	494	43	47.4353
1810	5	6/8/19	9/15/63	55	2	60104	1	1	0	0	0	0	0	1	0	0	1	0	6	5	1	1	2	6	1	81.51	173	1.73	27.2345	0	0	1	0	101.6	109.22	102.108	109.22			101.854	109.22	0.588751	29.21	30.48		29.845	611	78	34.58
1812	5	6/18/19	11/13/64	54	2	60651	1	0	0	0	0	1	1	1	0	0	1	0	3	2	1	0	1	1	1	67.4	157	1.57	27.3439	0	0	1	0	90.5	95	96	94	96		94.1667	94.5	0.599788	29.5	29.5		29.5	575	55	30.0433
1814	5	5/20/19	12/19/75	43	2	80446	0	0	0	0	0	0	0	0	0	0	0	1	7	4	3	1	3	2	1	104.55	168	1.68	37.0429	0	0	0	1	101	129	107	129	101	129	103	129	0.613095	38	38		38	545	82	38.2671
1817	5	6/6/19	10/12/82	36	2	60628	0	0	0	0	0	0	0	0	0	0	1	0	4	3	1	1	3	4	1	72.5	170.3	1.703	24.9982	0	0	1	0	88	107	88	106		106	88	106.333	0.516735	29.7	30.2		29.95	626	79	32.331
1822	5	5/14/19	12/17/73	45	2	60155	0	1	0	0	1	0	0	1	0	0	0	1	6	4	2	0	3	1	1	100.6	164.9	1.649	36.9962	0	0	0	1	121.5	127.4	118.1	128.5	121.7	129.3	120.433	128.4	0.730342	33.3	34.1	36.2	34.5333	580	62	35.3435
1823	5	5/24/19	4/17/83	36	2	60104	0	0	0	0	0	0	0	0	0	0	1	0	5	4	1	1	2	2	1	90.5	177	1.77	28.887	0	0	1	0	105	112	104.5	112			104.75	112	0.591808	34.5	34.5		34.5	734	69	32.1881
1825	5	5/25/19	7/18/76	42	2	60155	0	0	0	0	0	0	0	0	0	0	1	0	5	3	2	1	4	5	1	109.1	172	1.72	36.878	0	0	0	1	107.1	131.5	107.3	131.2	107.7	131	107.367	131.233	0.624225	36.1	35.5	36.1	35.9	700	73	33.7749
1828	5	6/11/19	6/29/82	36	2	60104	0	0	0	0	0	0	0	0	0	0	0	0	4	4	0	0	2	4	1	81.45	165	1.65	29.9174	0	0	0	1	91	95.3	90.5	96.8	90.5	96	90.6667	96.0333	0.549495	32.2	32.4	32.7	32.4333	644	71	31.099
1829	5	6/7/19	10/29/79	39	2	60153	0	0	0	0	0	0	0	0	0	0	1	0	7	4	3	1	1	1	1	109.72	177	1.77	35.0219	0	0	0	1	110.5	124.5	109.2	125.7			109.85	125.1	0.620621	35.6	33	34.3	34.3	598	75	39.0807
1845	5	6/10/19	5/11/70	49	2	60501	0	0	0	0	0	0	0	0	0	0	1	0	8	4	4	1	4	4	1	100.75	171.5	1.715	34.2544	0	0	0	1	114.7	119.4	115	119.5	115	119	114.9	119.3	0.669971	33.9	33.7	33.5	33.7	610	64	36.0491
1846	5	6/3/19	10/27/74	44	2	60160	0	0	0	0	0	0	0	1	0	0	1	0	7	4	3	0	3	3	1	96.55	165.8	1.658	35.1223	0	0	0	1	113.6	111.3	113.4	111.7	112.8	112.9	113.267	111.967	0.683152	38.9	39.2	39.3	39.1333	525	53	37.7885
1849	5	6/13/19	12/6/70	48	2	61350	0	0	0	0	0	0	0	0	0	0	1	0	4	3	1	1	3	4	1	89.55	168.6	1.686	31.5029	0	0	0	1	110.8	116.8	109.8	115.9	110	116.6	110.2	116.433	0.653618	39.1	39.2	38.9	39.0667	591	62	34.9012
1850	5	6/15/19	3/29/65	54	2	61364	1	0	0	0	1	0	0	1	0	0	1	0	6	5	1	1	2	1	1	102.25	173	1.73	34.1642	0	0	0	1	124.6	119.2	127.1	119.6	126.8	118.5	126.167	119.1	0.729287	34.2	33.4	33.6	33.7333	580	53	37.9479
1855	5	6/20/19	8/18/77	41	2	60133	0	0	0	0	0	0	0	0	0	1	0	0	5	4	1	1	4	1	1	60.7	149.3	1.493	27.2313	0	0	1	0	80.9	103.9	82.9	104.5	81.4	104.8	81.7333	104.4	0.547444	29.9	30.3	30.6	30.2667	701	82	23.6593
1857	5	6/29/19	8/20/76	42	2	60617	0	0	0	0	0	0	0	0	0	0	0	1	9	6	3	0	3	3	1	142.45	177.5	1.775	45.2133	0	0	0	1	125.5	145.5	123	146	122.5		123.667	145.75	0.696714	56.5	58	56.5	57	560	60	44.2609
1875	5	7/12/19	1/12/67	52	2	60620	1	0	0	0	0	0	0	1	0	0	0	1	9	5	4	1	3	4	1	103.46	157.4	1.574	41.7602	0	0	0	1	106	125					106	125	0.673443	53			53	486	94	37.7416
1877	5	6/28/19	8/12/63	55	2	60644	0	0	0	0	0	0	0	1	0	0	0	1	6	3	3	0	2	1	1	97.95	166	1.66	35.5458	0	0	0	1	109	119	109	119			109	119	0.656627	35	35		35	439	46	43.316
1880	5	7/3/19	10/23/63	55	2	60605	0	1	0	0	0	0	1	1	0	0	1	0	7	4	3	1	1	1	1	100.75	169	1.69	35.2754	0	0	0	1	122.9	128.4	123.9	127.9	122.4	128.9	123.067	128.4	0.728205	38.5	37.2	36.1	37.2667	635	70	34.3713
1882	5	7/8/19	12/16/75	43	2	60130	1	0	0	0	0	0	0	0	0	0	0	1	6	4	2	1	2	2	1	102.45	159	1.59	40.5245	0	0	0	1	120.4	122.5	120.9	121.7	120.6	123	120.633	122.4	0.7587	39.5	38.7	38.4	38.8667	537	98	35.6242
1883	5	7/11/19	3/24/67	52	2	60153	0	0	1	1	0	0	0	0	0	1	0	0	2	5	-3	0	1	1	1	60.3	142	1.42	29.9048	0	0	1	0	79.2	84.4	81.1	85.5	80.3	85.9	80.2	85.2667	0.564789	27.3	27.1	27.3	27.2333	607	46	24.3566
1885	5	7/12/19	9/18/73	45	2	60104	0	0	0	0	0	0	0	0	0	0	0	1	5	3	2	1	1	2	1	90.3	172	1.72	30.5233	0	0	0	1	101	115	101	115	101	115	101	115	0.587209	31	31	31	31	640	80	34.0037
1886	5	7/9/19	6/4/64	55	2	60563	1	1	0	0	0	0	0	1	0	0	0	0	5	2	3		1	2	1	103.4	170	1.7	35.7785	0	0	0	1	122	127	122.5	128		127.5	122.25	127.5	0.719118	48	48.5		48.25	628	73	35.1677
1887	5	7/13/19	8/24/70	48	2	60644	1	0	0	0	0	0	0	0	0	0	1	0	5	3	2	1	3	2	1	91.55	165.5	1.655	33.4243	0	0	0	1	106	108	104.5	105	106	106	105.5	106.333	0.637462	36.5	36		36.25	540	55	36.4547
1888	5	7/9/19	3/16/83	36	2	60563	0	0	0	1	0	0	0	0	0	0	0	0	6	4	2	1	1	2	1	86.95	170	1.7	30.0865	0	0	0	1	100	107	103	105	105	105.5	102.667	105.833	0.603922	34.5	34		34.25	481	80	40.8572
1890	5	7/11/19	8/13/67	51	2	60181	0	0	0	0	0	0	0	1	0	0	0	1	8	7	1	1	3	4	1	109.55	162.8	1.628	41.3336	0	0	0	1	115.8	123.4	116.4	123.6	115.7	123.4	115.967	123.467	0.712326	37.3	38.4	37.4	37.7	524	62	38.1267
1906	5	7/13/19	6/11/65	54	2	60148	0	1	0	0	0	0	0	0	0	0	1	0	5	3	2	1	3	4	1	63.6	157	1.57	25.8023	0	0	1	0	89	95	88	95	89	94	88.6667	94.6667	0.564756	31.5	31.5	31.5	31.5	729	82	24.9839
3002	1	3/29/18	7/15/68	49	2		0	0	0	0	0	0	0	0	0	0	0	0	2	2	0		6	6	1	64.5	166.7	1.667	23.2107	0	1	0	0	85.3	105.7	85.3	105.6			85.3	105.65	0.511698	29.9	29.9		29.9	533	52	34.5633
3003	1	3/29/18	11/24/82	35	2		0	0	0	0	0	0	0	0	0	0	0	1	7	5	2		6	6	1	77.4	159.3	1.593	30.5007	0	0	0	1	99.3	110.5	99.4	110.6			99.35	110.55	0.623666	35.7	35.7		35.7	462	53	37.2602
3004	1	8/23/18		48	2		0	0	0	0	0	0	0	0	0	0	1	0	5	6	-1	0	6	6	1	54.2	152.1	1.521	23.4283	0	1	0	0	84	94.4	84.1	94.4			84.05	94.4	0.552597	29.5	29.4		29.45	629	52	25.6093
3007	1	11/27/18	6/22/82	36	2		0	0	0	0	0	0	0	0	0	1	0	0	6	3	3	0	2	1	1	72.2	161.8	1.618	27.5791	0	0	1	0	85.6	100.3	85.8	100.5	85.6	100.5	85.6667	100.433	0.52946	32.9	32.6	32.6	32.7	479	55	36.6141
3019	1	5/9/18		43	2		0	0	0	0	0	0	0	0	0	0	1	0	5	3	2		6	1	1	75.2	155.3	1.553	31.1799	0	0	0	1	103.2	116.5	103.1	116.7			103.15	116.6	0.664198	36.4	36.3		36.35	505	52	33.3334
3020	1	4/11/18		34	2		0	0	0	0	0	0	0	0	0	1	0	0	4	3	1		6	6	1	66	163.4	1.634	24.7195	0	1	0	0	89.7	103.6	89.6	103.5			89.65	103.55	0.548654	34.2	34.2		34.2	568	66	32.0512
3029	1	12/3/18	11/16/74	44	2		0	0	0	0	0	0	0	0	0	0	1	0	2	2	0	0	6	6	1	64.4	152.8	1.528	27.5829	0	0	1	0	91.2	105	91.1	105.1			91.15	105.05	0.596531	35.5	35.5		35.5	538	64	30.0267
3030	1	2/20/19	1979-05-14	39	2		0	0	0	0	0	0	0	1	0	0	0	0	7	5	2		3	2	1	93.1	161.8	1.618	35.5625	0	0	0	1	107.5	122.1	107.6	122			107.55	122.05	0.66471	41.1	41.1		41.1	432	44	41.7215
3032	1	3/15/18		53	2		0	0	0	0	0	0	0	0	0	0	0	0	4	4	0		6	6	1	62.9	154.5	1.545	26.3508	0	0	1	0	90.4	102.1	90.5	102.2			90.45	102.15	0.585437	31.9	31.9	31.9	31.9	543	56	30.1726
3034	1	11/14/18	8/28/75	43	2		0	0	0	0	0	0	0	1	0	1	0	0	8	9	-1	0	3	2	1	63.6	152.5	1.525	27.3475	0	0	1	0	94.1	96.5	94.4	96.8			94.25	96.65	0.618033	32.3	32.1		32.2	516	57	30.8156
3035	1	3/29/18	1979-04-21	38	2		0	0	0	0	0	0	0	0	0	0	0	1	9	3	6		6	6	1	84.5	159	1.59	33.4243	0	0	0	1	104	116.5		116.4			104	116.45	0.654088	35.5	35.5		35.5	424	52	40.3822
3037	1	2/18/19	7/30/86	32	2		0	0	0	0	0	0	0	0	0	0	0	0	3	3	0	0	3	2	1	69.7	155.3	1.553	28.8995	0	0	1	0	96.6	104.4	96.7	104.4			96.65	104.4	0.622344	36.6	36.6		36.6	547	61	30.9003
3038	1	5/23/18	5/6/76	42	2		0	0	0	0	0	0	0	0	0	0	0	0	6	5	1	0	6	6	1	95.8	159.2	1.592	37.7989	0	0	0	1	107.7	128.6	107.6	128.6			107.65	128.6	0.676193	42.2	42.2		42.2	472	38	38.4073
3042	1	4/26/18		49	2		0	0	0	0	0	0	0	1	0	0	1	0	6	4	2		6	6	1	78	159.4	1.594	30.6986	0	0	0	1	102.9	110.6	102.9	110.8			102.9	110.7	0.645546	35.5	35.6	35.5	35.5333	521	51	34.1281
3044	1	12/3/18	1981-07-01	37	2		0	0	0	0	0	0	0	0	0	0	1	0	6	3	3	0	2	1	1	60.4	161.3	1.613	23.215	0	1	0	0	80.5	95.8	80.5	95.7			80.5	95.75	0.49907	31.8	31.8		31.8	541	58	32.0704
3045	1	3/12/18		41	2		0	0	0	0	0	0	0	0	0	0	0	0	2	2	0		6	6	1	52.5	167.7	1.677	18.6678	0	1	0	0	74.6	94.6	74.5	94.6			74.55	94.6	0.444544	25.9	25.9	25.9	25.9	673	66	28.0387
3046	1	4/18/18		52	2		0	0	0	0	0	0	0	0	0	0	1	0	3	3	0		6	6	1	70.1	164.5	1.645	25.9052	0	0	1	0	92.2	104.1	92.1	104.2			92.15	104.15	0.560182	34.5	34.4		34.45	704	62	28.0105
3047	1	12/3/18		50	2		0	0	0	0	0	0	0	1	0	0	1	0	7	5	2	0	2	1	1	75	158.2	1.582	29.9673	0	0	0	1	112.7	108.6	112.6	108.5			112.65	108.55	0.712073	37.9	37.9		37.9	595	54	30.3634
3053	1	4/17/18	8/4/77	40	2		0	0	0	0	0	0	0	0	0	0	0	0	6	6	0		6	6	1	58.6	153	1.53	25.0331	0	0	1	0	90	100.4	90.1	100.3			90.05	100.35	0.588562	36.9	35.1	35.1	35.7	547	66	29.1521
3055	1	2/18/19	1/6/79	40	2		0	0	0	0	0	0	0	0	0	0	1	0	8	6	2	1	2	2	1	90.5	156.4	1.564	36.9977	0	0	0	1	112.9	110.7	113	110.9			112.95	110.8	0.722187	40	40		40	417	45	40.4641
3061	1	4/5/18		47	2		0	0	0	0	0	0	0	0	0	1	0	0	8	1	7		6	6	1	103.2	164.3	1.643	38.23	0	0	0	1	127.1	122.4	127	122.5			127.05	122.45	0.773281	41.1	41	41.1	41.0667	511	44	38.6747
3063	1	4/9/18		52	2		0	0	0	0	0	0	0	0	0	0	0	1	9	3	6		1	1	1	90.7	152.2	1.522	39.1542	0	0	0	1	116.4	117.4	116.5	117.2			116.45	117.3	0.765112	40	40.1		40.05	450	44	36.7632
3066	1	11/28/18	1/12/79	39	2		0	0	0	0	0	0	0	0	0	0	0	0	8	5	3		1	1	1	67.3	158.5	1.585	26.789	0	0	1	0	87.8	98.2	88.1	98.5			87.95	98.35	0.55489	30.6	30.5		30.55	551	59	31.4458
3071	1	2/19/19		37	2		0	0	0	0	0	0	0	0	0	0	0	0	2	2	0	0	4	4	1	43.2	151.1	1.511	18.9215	0	1	0	0	71	86.2	71	86.2			71	86.2	0.469887	26.7	26.7		26.7	649	79	23.7132
3078	1	2/19/19	11/18/68	50	2		0	0	0	0	0	0	0	0	0	1	0	0	5	6	-1	0	4	2	1	59.7	162.3	1.623	22.664	0	1	0	0	81	96	81.2	96.1			81.1	96.05	0.499692	30	30.1		30.05	604	65	29.6816
3080	1	3/27/18	5/5/73	44	2		0	0	0	0	0	0	0	0	0	0	1	0	5	5	0		1	1	1	82.3	166.4	1.664	29.723	0	0	1	0	99.1	112.5	99.4	112.7			99.25	112.6	0.596454	37.5	37.6		37.55	507	52	37.5728
3082	1	5/10/18	10/10/80	37	2		0	0	0	0	0	0	0	0	0	1	0	0	3	4	-1		6	6	1	66.7	165.5	1.655	24.3517	0	1	0	0	89.2	98.9	89.1	99			89.15	98.95	0.538671	30.1	30.1		30.1	489	48	36.7845
3086	1	2/19/19	1/2/80	39	2		0	0	0	0	0	0	0	0	0	0	0	0	7	8	-1	0	1	1	1	72.9	161.2	1.612	28.0542	0	0	1	0	89	109	89.1	109.1			89.05	109.05	0.552419	33.1	33.1		33.1	502	57	35.185
3089	1	4/11/18	1/17/68	50	2		0	0	0	0	0	0	0	0	0	0	1	0	5	6	-1		6	6	1	65.3	160	1.6	25.5078	0	0	1	0	89.7	106.6	89.6	106.6			89.65	106.6	0.560312	31.5	31.5	31.5	31.5	708	61	26.364
3091	1	6/5/18	6/1/84	34	2		0	0	0	0	0	0	0	0	0	0	1	0	7	4	3	0	6	6	1	83	149	1.49	37.3857	0	0	0	1	108.5	129.5	107	128.5	107.5	127	107.667	128.333	0.722595	32	32		32	533	54	30.9272
3093	1	5/14/18		52	2		0	0	0	0	0	0	0	1	1	0	0	0	1	6	-5		6	6	1	53	171.2	1.712	18.0829	1	0	0	0	78.7	88.1	78.9	88.2			78.8	88.15	0.46028	25.3	25.3	25.4	25.3333	581	31	32.5723
3098	1	4/5/18		53	2		0	0	0	0	0	0	0	0	0	1	0	0	3	3	0		6	6	1	46	154.9	1.549	19.1715	0	1	0	0	76.2	88.2	76.3	88.3			76.25	88.25	0.492253	29.5	29.5	29.5	29.5	716	77	23.1208
3099	1	3/4/19		53	2		0	0	0	0	0	0	0	0	0	0	0	0	6	6	0	0	1	1	1	78.3	156	1.56	32.1746	0	0	0	1	110.3	111.7	110.2	111.7			110.25	111.7	0.706731	38.2	38.2		38.2	572	64	30.9336
3100	1	3/8/18	5/25/85	32	2		0	0	0	0	0	0	0	0	0	0	1	0	4	3	1		6	6	1	77.4	160.9	1.609	29.8971	0	0	1	0	93.5	116.3	93.4	116.3			93.45	116.3	0.580796	37.8	37.8		37.8	543	53	33.5047
3112	1	4/9/18		33	2		0	0	0	0	0	0	0	1	1	0	0	0	6	5	1		6	6	1	72.8	149	1.49	32.7913	0	0	0	1	102.6	115.6	102.7	115.6			102.65	115.6	0.688926	34.1	34.2	34.1	34.1333	510	51	30.9109
3115	1	4/9/18	7/7/71	46	2		0	0	0	0	0	0	0	0	0	1	0	0	6	6	0		6	6	1	66	158.4	1.584	26.3047	0	0	1	0	95.2	104.3	95.2	104.4			95.2	104.35	0.60101	32	32	32	32	599	53	29.3997
3117	1	11/12/18	3/8/69	49	2		0	0	0	0	0	0	0	1	0	0	0	1	6	5	1	0	2	2	1	101.3	163.1	1.631	38.0804	0	0	0	1	119.3	127.5	119	127.3			119.15	127.4	0.730533	44.4	44.5		44.45	496	47	38.9076
3118	1	3/7/18	9/6/63	54	2		0	0	0	0	0	0	0	0	0	0	0	0	3	3	0		6	6	1	51.2	155.6	1.556	21.1471	0	1	0	0	84.1	93.8	84.2	93.7			84.15	93.75	0.54081	29.1	29.1	29.1	29.1	613	63	26.7256
3119	1	6/7/18		55	2		0	0	0	0	0	0	0	0	1	0	0	0	3	5	-2	0	6	6	1	51.6	168.4	1.684	18.1956	1	0	0	0	73	88.8	72	89	73		72.6667	88.9	0.431512	25.8	25.4		25.6	733	62	26.3458
3123	1	2/25/19	6/17/75	43	2		0	0	0	0	0	0	0	0	0	0	0	0	6	6	0	0	3	3	1	68.8	159	1.59	27.2141	0	0	1	0	85.6	97.7	85.3	97.5			85.45	97.6	0.537421	33.1	33.3		33.2	537	61	32.3601
3125	1	4/16/18	8/7/78	39	2		0	0	0	0	0	0	0	0	0	0	1	0	5	4	1		6	6	1	75.3	158.5	1.585	29.9734	0	0	0	1	95.8	112.6	96	112.5			95.9	112.55	0.605047	36.3	36.3	36.3	36.3	528	62	33.2506
3126	1	10/8/18	1/1/77	41	2		0	0	0	0	0	0	0	0	0	0	0	0	6	5	1	0	2	2	1	74.3	159	1.59	29.3897	0	0	1	0	92.5	112.5	92.4	112.4			92.45	112.45	0.581447	32.9	32.9		32.9	529	72	33.2624
3138	1	6/25/18		43	2		0	0	0	0	0	0	0	0	0	0	0	0	3	6	-3	0	6	1	1	60.3	162	1.62	22.9767	0	1	0	0	86.9	97.1	87.1	96		96.8	87	96.6333	0.537037	30.9	31		30.95	559	49	31.4682
3144	1	3/22/18		43	2		0	0	0	0	0	0	0	0	0	0	1	0	4	2	2		6	6	1	76.5	167.9	1.679	27.1369	0	0	1	0	94.5	105.1	94.6	104.8	94.8	105	94.6333	104.967	0.563629	34.9	34.9	34.8	34.8667	431	47	42.6013
3148	1	5/14/18		50	2		0	0	0	0	0	0	0	1	0	0	0	0	6	5	1		6	6	1	94.5	158	1.58	37.8545	0	0	0	1	110.5	117	110.7	117.1			110.6	117.05	0.7	43.8	43.8		43.8	451	33	39.1391
3149	1	3/11/19	11/30/68	50	2		0	0	0	0	0	0	0	0	0	0	0	0	5	5	0	0	2	2	1	60.9	151.6	1.516	26.4984	0	0	1	0	84.1	104.2	84.2	104.2			84.15	104.2	0.555079	35.1	35.1		35.1	506	50	30.7349
3150	1	6/12/18		54	2		0	0	0	0	0	0	0	0	0	0	1	0	7	6	1	0	6	6	1	78.4	154.5	1.545	32.8442	0	0	0	1	105.5	111.7	104.8	112.5	105.4	112.6	105.233	112.267	0.681122	33	32.6		32.8	525	51	32.4568
3154	1	6/7/18		45	2		0	0	0	0	0	0	0	1	0	0	0	1	7	2	5	0	6	6	1	85.7	168.5	1.685	30.1843	0	0	0	1	106	113.6	106.1	113.7			106.05	113.65	0.629377	36.3	36.3		36.3	587	56	34.6677
3160	1	12/11/18		38	2		0	0	0	0	0	0	0	1	0	0	0	0	6	6	0	0	1	1	1	82.6	166.4	1.664	29.8314	0	0	1	0	107.4	111.5	107.3	111.4			107.35	111.45	0.645132	37	37		37	556	57	35.1087
3162	1	2/25/19	1/23/61	58	2		0	0	0	0	0	0	0	0	0	0	0	0	7	7	0	0	2	2	1	74.5	164	1.64	27.6993	0	0	1	0	101.7	101.5	101.5	101.3			101.6	101.4	0.619512	30	30		30	513	62	35.6846
3166	1	6/6/18		53	2		0	0	0	0	0	0	0	0	0	0	0	1	7	6	1	0	6	6	1	75	162.4	1.624	28.4374	0	0	1	0	96.5	108.4	96.5	108.5			96.5	108.45	0.594212	37.2	37.2		37.2	513	46	35.2058
3167	1	11/14/18		54	2		0	0	0	0	0	0	0	1	0	0	0	0	8	5	3	0	6	6	1	60.3	156.9	1.569	24.4947	0	1	0	0	86.2	96.7	86.1	96.7			86.15	96.7	0.549076	30.4	30.6		30.5	585	57	28.9473
3168	1	6/7/18	9/3/66	51	2		0	0	0	0	0	0	0	0	1	0	0	0	8	5	3		6	6	1	76.6	149.4	1.494	34.3184	0	0	0	1	113.6	117.8	113.6	117.9			113.6	117.85	0.760375	37.6	37.5		37.55	486	47	32.5202
3169	1	6/14/18	6/13/76	42	2		0	0	0	0	0	0	0	0	0	0	0	0	9	6	3	1	6	1	1	104.1	164.9	1.649	38.2833	0	0	0	1	111.3	126.1	112.4	125.1	114.6		112.767	125.6	0.683849	41.4	41.4		41.4	409	40	45.8365
3176	1	11/26/18	2/6/79	39	2		0	0	0	0	0	0	0	0	0	1	0	0	8	5	3	0	6	6	1	97.9	163.3	1.633	36.7122	0	0	0	1	110.1	127.1	110.3	126.8		126.8	110.2	126.9	0.674832	43.1	43.1		43.1	450	48	41.4929
3178	1	2018-05-21		47	2		0	0	0	0	0	0	0	0	0	0	1	0	6	5	1		6	6	1	67.8	154.2	1.542	28.5142	0	0	1	0	96.5	116.5	96.6	116.6			96.55	116.55	0.626135	35.9	35.9		35.9	558	55	29.9497
3189	1	2018-06-18		40	2		0	0	0	0	0	0	0	0	0	1	0	0	7	6	1	0	2	1	1	66.6	147.3	1.473	30.6951	0	0	0	1	101.2	102.5	104.6	102.3	105		103.6	102.4	0.703327	31	31.3		31.15	475	55	31.4217
3198	1	9/26/18		49	2		1	0	0	0	0	0	0	1	0	0	1	0	9	7	2	1	1	1	1	79.4	164.5	1.645	29.3419	0	0	1	0	107.4	106.2	107.4	106.1			107.4	106.15	0.652888	39.3	39.4		39.35	466	59	39.0816
3199	1	2018-05-23	1/5/83	35	2		0	0	0	0	0	0	0	0	0	0	0	1	6	3	3		6	1	1	90.8	162.1	1.621	34.5557	0	0	0	1	99.1	115.8	99	115.9			99.05	115.85	0.611043	40.5	40.5		40.5	496	51	37.5495
3203	1	11/19/18		46	2		0	0	0	0	0	0	0	0	0	0	0	0	6	5	1	0	2	1	1	72.3	158.7	1.587	28.7068	0	0	1	0	100.4	106.6	100.4	106.7			100.4	106.65	0.63264	38.2	38.1		38.15	528	51	33.0218
3205	1	2018-05-22	10/13/69	48	2		0	0	0	0	0	0	0	1	0	0	0	0	5	5	0		6	6		60	158.3	1.583	23.9436	0	1	0	0	92	98.2	92.1	98.3			92.05	98.25	0.581491	33.5	33.5		33.5	523	63	31.9393
3207	1	1/15/19	12/29/72	46	2		0	0	0	0	0	0	0	1	0	0	0	0	4	3	1	0	6	2	1	67	159.2	1.592	26.4356	0	0	1	0	89.4	103.5	89.3	103.4			89.35	103.45	0.561244	33.9	33.8		33.85	547	66	31.8
3209	1	11/12/18		47	2		0	0	0	0	0	0	0	0	0	0	0	0	6	7	-1	0	1	1	1	54.2	155	1.55	22.5598	0	1	0	0	88.7	97.6	88.6	97.5			88.65	97.55	0.571935	28.6	28.5		28.55	609	56	26.9925
3211	1	11/20/18	9/25/75	43	2		0	0	0	0	0	0	0	0	0	0	0	1	8	6	2	0	6	6	1	105.3	155.8	1.558	43.3804	0	0	0	1	124.5	130	124.4	130.4			124.45	130.2	0.79878	43.1	43		43.05	471	49	38.21
3214	1	4/9/18		52	2		0	0	0	0	0	0	0	0	0	0	0	0	5	5	0		1	1	1	60.6	159.5	1.595	23.8205	0	1	0	0	95.1	93.8	95.3	93.8			95.2	93.8	0.596865	30.8	30.7		30.75	532	42	31.949
3216	1	3/8/18	1/23/64	54	2		0	0	0	0	0	0	0	0	0	0	0	0	6	5	1		6	6	1	77.8	150.4	1.504	34.3941	0	0	0	1	111.1	120.5	111.2	120.4			111.15	120.45	0.739029	33.5	33.5	33.5	33.5	518	50	31.4668
3224	1	4/26/18		44	2		0	0	0	0	0	0	0	0	0	0	0	0	6	6	0		6	6	1	73	155.3	1.553	30.2677	0	0	0	1	93.1	110.4	93.2	110.5			93.15	110.45	0.599807	37.2	37.2	37.2	37.2	490	51	33.8773
3225	1	4/26/18		44	2		0	0	0	0	0	0	0	0	0	0	0	1	9	9	0		6	6	1	119.6	150.3	1.503	52.9436	0	0	0	1	135.8	132.5	135.9	132.4			135.85	132.45	0.903859	53.2	53.3		53.25	460	48	38.3396
3235	1	3/12/18		56	2		0	0	0	0	0	0	0	0	0	0	0	0	2	5	-3		6	6	1	51.6	158.6	1.586	20.5137	0	1	0	0	82.3	93.5	82.3	93.4			82.3	93.45	0.518916	23.2	23.2	23.2	23.2	597	62	28.1306
3240	1	3/13/18	6/1/66	51	2		0	0	0	0	0	0	0	0	0	0	1	0	7	7	0		6	6	1	81.9	163.6	1.636	30.5997	0	0	0	1	109.7	112.3	109.6	112.1			109.65	112.2	0.670232	34.9	34.9	34.9	34.9	613	66	31.8613
3257	1	4/19/18		38	2		0	0	0	0	0	0	0	0	0	1	0	0	6	6	0		6	6	1	85.2	160.4	1.604	33.1155	0	0	0	1	108.6	114.6	108.5	114.6			108.55	114.6	0.676746	39.1	39.1	39.1	39.1	393	41	43.4758
3266	1	4/5/18	2/22/72	46	2		0	0	0	0	0	0	0	0	0	0	0	0	4	5	-1		6	6	1	59.6	156.5	1.565	24.3342	0	1	0	0	86.3	102.3	86.4	102.3			86.35	102.3	0.551757	32.6	32.6		32.6	535	50	30.7952
3269	1	2018-06-13		37	2		0	0	0	0	0	0	0	0	1	0	0	0	5	5	0	1	6	1	1	65.7	150.7	1.507	28.9294	0	0	1	0	94.3	103.8	94.2	103.3		103.1	94.25	103.4	0.625415	29.6	29.7		29.65	585	54	27.7824
3279	1	2018-06-13		40	2		0	0	0	0	0	0	0	0	0	1	0	0	6	7	-1	0	6	6	1	51.7	160.4	1.604	20.0947	0	1	0	0	82.6	91.4	84.2	91.4	83.5		83.4333	91.4	0.520158	26.2	26.3		26.25	628	52	27.5365
3280	1	3/20/18	5/5/84	33	2		0	0	0	0	0	0	0	0	0	0	0	0	5	5	0		6	6	1	60.9	160.9	1.609	23.5237	0	1	0	0	88	101.5	88.3	101.4			88.15	101.45	0.547856	30.2	30.2		30.2	639	61	28.1938
3281	1	4/11/18		33	2		0	0	0	0	0	0	0	0	0	0	1	0	5	5	0		6	6	1	55	162.8	1.628	20.7517	0	1	0	0	71.5	95.2	71.6	95.3			71.55	95.25	0.439496	30.1	30.1		30.1	562	61	31.0638
3287	1	4/19/18	5/13/85	32	2		0	0	0	0	0	0	0	0	0	0	0	0	4	4	0		6		1	67.6	164.6	1.646	24.9509	0	0	1	0	84.7	106.1	84.8	106.1			84.75	106.1	0.514885	32.2	32.1	32.2	32.1667	561	47	32.8737
3295	1	3/8/18		52	2		0	0	0	0	0	0	0	0	0	0	1	0	8	6	2		6	6	1	88	169.2	1.692	30.7385	0	0	0	1	108.1	114.9	108.1	114.9			108.1	114.9	0.638889	37.2	37.2		37.2	469	48	41.4557
3296	1	3/15/18	10/27/83	34	2		0	0	0	0	0	0	0	0	0	1	0	0	2	4	-2		6	6	1	55.7	162.8	1.628	21.0158	0	1	0	0	85	90	84.9	90.8		90.3	84.95	90.3667	0.521806	28.6	28.6		28.6	548	63	31.7558
3301	1	2018-05-23	9/22/79	38	2		0	0	0	0	0	0	0	0	0	0	0	0	3	3	0		6	6	1	56.6	154.8	1.548	23.6197	0	1	0	0	86.9	97.1	86.8	97.2			86.85	97.15	0.561047	33.1	33.1		33.1	539	50	29.8196
3302	1	4/17/18	8/23/86	31	2		0	0	0	0	0	0	0	0	0	0	0	0	3	4	-1		6	6	1	57	153	1.53	24.3496	0	1	0	0	82.9	93.7	83	93.6			82.95	93.65	0.542157	32.9	32.9		32.9	598	71	27.1064
3305	1	3/21/18		30	2		0	0	0	0	0	0	0	0	0	0	1	0	8	7	1		6	6	1	85.6	164.8	1.648	31.518	0	0	0	1	101.1	114.2	101	114.6			101.05	114.4	0.613167	35.5	35.7		35.6	500	52	37.74
3310	1	2018-05-08		46	2		0	0	0	0	0	0	0	0	0	0	0	0	4	4	0	0	6	6	1	64.8	164.9	1.649	23.8305	0	1	0	0	90.5	95.5	90.7	95.6			90.6	95.55	0.549424	31.5	31.6		31.55	529	31	34.2122
3323	1	3/13/18	5/15/76	41	2		0	0	0	0	0	0	0	0	0	0	0	0	4	4	0		6	6	1	59.6	156.4	1.564	24.3654	0	1	0	0	85.4	97.9	85.4	97.8			85.4	97.85	0.546036	29.9	29.9		29.9	508	53	32.0237
3324	1	2018-05-23	1972-07-27	45	2		0	0	0	0	0	0	0	0	0	0	0	0	5	5	0		6	6	1	59.6	154.7	1.547	24.9038	0	1	0	0	86.1	109.5	86	109.6			86.05	109.55	0.556238	32.8	32.8		32.8	653	74	26.0656
3334	1	3/22/18		53	2		0	0	0	0	0	0	0	0	0	0	1	0	6	6	0		6	6	1	78.8	166.5	1.665	28.4248	0	0	1	0	110.6	111	110.5	111.1	110.6	111.3	110.567	111.133	0.664064	34.2	34.1	34.1	34.1333	574	48	33.9612
3340	1	2018-05-07		48	2		0	0	0	0	0	0	0	0	0	1	0	0	4	4	0	0	6	6	1	58.1	156.1	1.561	23.8435	0	1	0	0	88.5	94.5	88.6	94.4			88.55	94.45	0.567265	30.6	30.6		30.6	483	55	33.0686
3356	1	4/17/18	1/20/82	36	2		0	0	0	0	0	0	0	0	0	1	0	0	3	5	-2		6	6	1	53.5	162.4	1.624	20.2853	0	1	0	0	81.1	91.7	81	91.6			81.05	91.65	0.499076	28.3	28.3	28.3	28.3	695	63	26.1465
3358	1	2018-06-06		53	2		0	0	0	0	0	0	0	0	0	0	1	0	4	2	2	0	3	1	1	59.4	152.6	1.526	25.5081	0	0	1	0	87.4	100.9	87.6	100.6			87.5	100.75	0.573394	31.4	32	32.2	31.8667	658	76	25.3939
3361	1	2018-05-21	11/1/71	46	2		0	0	0	0	0	0	0	0	0	0	0	1	7	5	2		6	6	1	102.5	147.7	1.477	46.9854	0	0	0	1	121.1	133.4	120	133.3			120.55	133.35	0.816181	44.2	44.2		44.2	427	44	37.707
3364	1	2018-05-21	8/19/76	41	2		0	0	0	0	0	0	0	0	0	0	0	0	6	6	0		6	6	1	67.4	150.5	1.505	29.7568	0	0	1	0	107.1	112.7	108.9	112.7			108	112.7	0.717608	33.7	33.7		33.7	561	64	28.7519
3365	1	2018-05-21	12/25/79	38	2		0	0	0	0	0	0	0	0	0	1	0	0	4	6	-2		6	6	1	56.9	160.9	1.609	21.9786	0	1	0	0	77.7	93.6	77.7	93.6			77.7	93.6	0.482909	30.1	30		30.05	546	57	31.3805
3396	1	12/12/18	10/24/66	52	2		0	0	0	0	0	0	0	0	0	0	0	0	7	7	0	0	2	2	1	66.9	152.2	1.522	28.88	0	0	1	0	100.5	111.2	100.8	111.2	100.8		100.7	111.2	0.661629	25.5	35.5		30.5	613	66	27.3642
3397	1	12/11/18		52	2		0	0	0	0	0	0	0	0	0	1	0	0	2	4	-2	0	1	1	1	64.2	167.6	1.676	22.8553	0	1	0	0	83.4	103.6	83.4	103.5			83.4	103.55	0.497613	32.5	32.6		32.55	521	48	35.4554
3401	1	1/22/19		45	2		0	0	0	0	0	0	0	1	0	0	0	0	8	3	5	0	1	1	1	81	163.5	1.635	30.3005	0	0	0	1	103.2	108	103.2	109			103.2	108.5	0.631193	38.3	38.3		38.3	476	49	38.248
3402	1	9/13/18		45	2		0	0	0	0	0	0	0	0	0	0	0	0	6	8	-2	0	1	1	1	60.5	160	1.6	23.6328	0	1	0	0	90.5	96.8	90.6	96.9			90.55	96.85	0.565937	23.5	33.6		28.55	625	68	28.3858
3409	1	9/17/18		52	2		0	0	0	0	0	0	0	0	0	1	0	0	6	6	0	1	3	3	1	65	159.1	1.591	25.6787	0	0	1	0	101.4	100.6	101.8	100.6	101.7		101.633	100.6	0.638802	32.3	32.4		32.35	642	69	28.0287
3415	1	1/15/19		41	2		0	0	0	0	0	0	0	0	0	0	1	0	7	5	2	1	4	4	1	87.3	165.4	1.654	31.9112	0	0	0	1	107.7	117.6	107.5	117.7			107.6	117.65	0.650544	39.5	39.5		39.5	481	46	39.2297
3427	1	1/16/19	2/7/83	35	2		0	0	0	0	0	0	0	0	0	0	0	1	8	4	4	1	1	1	1	77.5	159.5	1.595	30.4635	0	0	0	1	99.1	114.1	99.5	114	99.7		99.4333	114.05	0.623406	37	36.9		36.95	574	52	31.7758
3429	1	9/17/18		51	2		0	0	0	0	0	0	0	1	0	0	0	0	6	5	1	0	1	1	1	67	161	1.61	25.8478	0	0	1	0	103	101.9	103.2	101.9			103.1	101.9	0.640373	35	34.9		34.95	613	81	29.7029
3436	1	9/17/18	6/3/85	33	2		0	0	0	0	0	0	0	0	0	0	0	0	5	4	1	0	1	1	1	79.9	152.3	1.523	34.4466	0	0	0	1	99.1	116	99.1	116.5			99.1	116.25	0.650689	36.33	36.4		36.365	539	60	31.3419
3439	1	4/24/18	2/26/66	52	2		1	0	0	0	0	0	0	1	0	0	1	0	8	6	2		6	6	1	99.3	165.3	1.653	36.3416	0	0	0	1	115.3	119	115.2	119.1			115.25	119.05	0.697217	45.5	45.4		45.45	467	32	41.2402
3440	1	12/10/18		46	2		0	0	0	0	0	0	0	0	0	0	1	0	5	5	0	1	2	2	1	76.4	158.3	1.583	30.4882	0	0	0	1	108.2	108.5	108.1	108.5			108.15	108.5	0.683196	35.2	35.2		35.2	480	52	35.7535
3442	1	4/16/19		49	2		0	0	0	0	0	0	0	0	0	0	0	0	7	5	2	0	6	2	1	63.2	150.2	1.502	28.0141	0	0	1	0	88.9	99	89.5	99.1	89.1		89.1667	99.05	0.593653	35.2	35.1		35.15	542	61	28.9915
3492	1	2018-05-29	11/16/66	51	2		0	0	0	0	0	0	0	0	0	0	0	0	7	6	1		6	6	1	72.2	150.5	1.505	31.876	0	0	0	1	100.5	114.1	100.6	114.2			100.55	114.15	0.668106	32.5	32.5		32.5	547	54	29.7528
3501	1	4/12/18		37	2		0	0	0	0	0	0	0	0	0	1	0	0	8	6	2		6	6	1	90.6	158.1	1.581	36.2464	0	0	0	1	114.8	118.6	114.9	118.6			114.85	118.6	0.726439	39.7	39.7		26.4667	527	65	34.6569
3509	1	3/12/18	8/8/84	33	2		0	0	0	0	0	0	0	0	0	1	0	0	5	5	0		6	6	1	69.9	159.2	1.592	27.5798	0	0	1	0	91.3	111.6	91.2	111.6			91.25	111.6	0.573178	34.4	34.4	34.4	34.4	485	50	35.1494
3513	1	2018-03-29	2/16/74	44	2		0	0	0	0	0	0	0	0	0	1	0	0	2	2	0		6	6	1	48.7	154.3	1.543	20.4549	0	1	0	0	87.4	92.5	87.4	92.4			87.4	92.45	0.566429	24.7	24.7		24.7	592	51	26.8563
3515	1	2018-05-22		40	2		0	0	0	0	0	0	0	0	0	0	0	1	7	4	3		6	6	1	78.9	159	1.59	31.2092	0	0	0	1	107.6	113.1	107.7	113.1			107.65	113.1	0.677044	38.8	38.7		38.75	459	46	37.4839
3516	1	2018-05-21	4/15/83	35	2		1	0	0	0	0	0	0	0	0	1	0	0	4	6	-2		6	6	1	65.6	163.4	1.634	24.5697	0	1	0	0	87.5	103.1	87.4	103.2			87.45	103.15	0.53519	30.5	30.5		30.5	574	35	31.7579
3547	1	2018-06-26	5/22/94	24	2		0	0	0	0	0	0	0	0	0	0	0	0	1	2	-1	1	4	1	1	54.7	161.5	1.615	20.9721	0	1	0	0	75.5	94.3	75.9	94.6			75.7	94.45	0.468731	27.5	27.6		27.55	686	65	26.3007
3571	1	4/25/18		30	2		0	0	0	0	0	0	0	0	0	0	0	1	8	4	4		6	6	1	63.6	149.4	1.494	28.4942	0	0	1	0	96.8	101.9	96.6	101.9			96.7	101.9	0.647256	34.3	39.4	34.3	36	548	52	28.5676
3577	1	2018-03-07	2/2/91	27	2		0	0	0	0	0	0	0	0	0	0	0	0	2	2	0		6	6	1	53.4	156.4	1.564	21.8307	0	1	0	0	74.5	93	74.6	93.1			74.55	93.05	0.476662	29.2	29.3		29.25	637	64	26.3711
3609	1	3/20/18	10/16/88	29	2		0	0	0	0	0	0	0	0	0	0	1	0	7	4	3		6	6	1	78.5	155.3	1.553	32.5482	0	0	0	1	100.7	112	100.5	112.1	100.8	111.8	100.667	111.967	0.648208	37.8	37.8	37.9	37.8333	470	52	35.4957
3652	1	2018-06-13		33	2		0	0	0	0	0	0	0	0	0	0	0	0	7	6	1	0	6	6	1	99.6	162.8	1.628	37.5795	0	0	0	1	103.6	126.1	102.7	126.8	102.6	127	102.967	126.633	0.632473	38.5	38.3		38.4	485	51	39.2684
3655	1	2018-06-19	5/21/90	28	2		0	0	0	0	0	0	0	0	0	1	0	0	6	4	2	0	6	6	1	77.4	159.9	1.599	30.2722	0	0	0	1	99.4	115.9	99.5	113.6		113.7	99.45	114.4	0.621951	34.7	34.3		34.5	618	62	30.2386
3656	1	2018-06-21		35	2		0	0	0	0	0	0	0	0	0	1	0	0	5	4	1	0	3	2	1	58.9	156.9	1.569	23.926	0	1	0	0	79.5	97.4	79.3	97.1			79.4	97.25	0.506055	30	29.9		29.95	621	59	27.5478
3657	1	2018-03-19	4/10/94	23	2		0	0	0	0	0	0	0	0	0	0	0	1	6	5	1		6	6	1	73.4	164.4	1.644	27.1577	0	0	1	0	92.6	109.4	92.6	109.5		109.5	92.6	109.467	0.56326	36.4	36.3		36.35	489	56	37.05
3658	1	2018-03-19	9/12/94	23	2		0	0	0	0	0	0	0	0	0	1	0	0	4	6	-2		6	6	1	73.8	170.1	1.701	25.5063	0	0	1	0	87.7	101.9	87.8	101	87.7	102	87.7333	101.633	0.515775	32.1	32.2	32.1	32.1333	485	49	39.3613
3660	1	3/26/18	11/7/92	25	2		0	0	0	0	0	0	0	0	0	0	1	0	9	6	3		6	6	1	89.7	161.2	1.612	34.5193	0	0	1	1	106	112.4	105.9	112.4			105.95	112.4	0.657258	40.1	40.1	40.1	40.1	547	61	34.6087
3661	1	3/27/18	12/6/73	44	2		0	0	0	0	0	0	0	0	0	0	1	0	1	1	0		6	6	1	61.7	155	1.55	25.6816	0	0	1	0	85.6	97.5	85.5	97.6			85.55	97.55	0.551935	33.4	33.3	33.4	33.3667	523	59	31.0802
3662	1	3/29/18	5/20/88	29	2		0	0	0	0	0	0	0	0	0	0	0	0	4	5	-1		6	6	1	53.9	151.7	1.517	23.4217	0	1	0	0	85.2	90.3	85.3	90.4			85.25	90.35	0.561964	29.2	29		29.1	581	69	27.0458
3663	1	4/10/18		37	2		0	0	0	0	0	0	0	0	0	0	1	0	5	5	0		6	6	1	67.9	162.4	1.624	25.7453	0	0	1	0	88.5	102.3	88.4	102.2			88.45	102.25	0.544643	32.2	32.2	32.3	32.2333	518	65	34.2601
3664	1	2018-04-12		36	2		1	0	0	0	0	0	0	0	1	0	0	0	7	5	2		6	6	1	102.7	168	1.68	36.3875	0	0	0	1	115.2	129.3	115.2	129.2			115.2	129.25	0.685714	40.4	40.2		40.3	418	42	46.2381
3665	1	4/12/18	2/15/90	28	2		0	0	0	0	0	0	0	0	0	1	0	0	5	5	0		6	6	1	74.5	168.7	1.687	26.1774	0	0	1	0	95.4	109.6	95.6	109.5			95.5	109.55	0.566094	34.2	34.1		34.15	561	59	34.8048
3666	1	4/23/18	3/30/84	34	2		0	0	0	0	0	0	0	0	0	0	1	0	7	5	2		6	6	1	70	154.3	1.543	29.4013	0	0	1	0	98.6	108.2	98.7	108.2			98.65	108.2	0.639339	35.1	35.1		35.1	533	55	31.2285
3668	1	2018-05-29		40	2		0	0	0	0	0	0	0	0	0	0	0	0	5	3	2		6	6	1	68	158.1	1.581	27.2048	0	0	1	0	99	106.4	99	106.5			99	106.45	0.626186	35.3	35.3		35.3	635	58	28.2861
3669	1	2018-05-29	7/13/88	29	2		0	0	0	0	0	0	0	0	0	1	0	0	1	2	-1		6	6	1	49.4	159.5	1.595	19.418	0	1	0	0	82	95	82	95.1			82	95.05	0.514107	27.7	27.7		27.7	755	61	23.5462
3670	1	2018-05-29	7/22/93	24	2		0	0	0	0	0	0	0	0	0	0	1	0	6	3	3		6	6	1	77.1	162.7	1.627	29.1259	0	0	1	0	96.9	112.9	97	112.9			96.95	112.9	0.595882	35.2	35.2		35.2	604	59	31.4809
3671	1	2018-06-13		31	2		0	0	0	0	0	0	0	1	1	0	0	0	7	5	2	0	6	1	1	84.8	165.5	1.655	30.9599	0	0	0	1	97.6	112.4	98.2	112.2	98		97.9333	112.3	0.591742	34.5	34.8		34.65	445	54	41.4091
3672	1	6/13/18		29	2		0	0	0	0	0	0	0	0	1	0	0	0	3	4	-1	0	6	1	1	60.9	153	1.53	26.0156	0	0	1	0	86.6	105.1	86.5	105.5			86.55	105.3	0.565686	31	31.3		31.15	638	64	26.2134
3673	1	6/18/18	6/6/81	37	2		0	0	0	0	0	0	0	0	0	0	1	0	5	3	2	0	4	2	1	74.3	163.4	1.634	27.8282	0	0	1	0	96.8	102.1	96.5	102.2			96.65	102.15	0.591493	34.2	34.3		34.25	487	56	36.9062
3677	1	2018-06-28	10/3/73	44	2		0	0	0	0	0	0	0	0	1	0	0	0	8	6	2	0	1	1	1	91.3	158.9	1.589	36.1595	0	0	0	1	113.8	120.3	113.9	120.4			113.85	120.35	0.716488	38.8	38.8		38.8	454	46	38.9647
3678	1	8/27/18	5/7/92	26	2		0	0	0	0	0	0	0	0	0	0	1	0	7	6	1	0	2	2	1	75.5	157.9	1.579	30.2819	0	0	0	1	93.5	112.6	93.6	112.6			93.55	112.6	0.592464	34.9	35		34.95	535	58	32.7637
3679	1	8/27/18		28	2		0	0	0	0	0	0	0	0	0	0	0	0	5	4	1	0	6	6	1	73.3	162.7	1.627	27.6904	0	0	1	0	97.6	112	97.5	112			97.55	112	0.59957	36	36.1		36.05	628	79	30.2447
3680	1	8/29/18		27	2		0	0	0	0	0	0	0	0	0	0	1	0	3	2	1	1	2	2	1	74.8	161.5	1.615	28.6785	0	0	1	0	96.3	107	96.4	107			96.35	107	0.596594	34.5	34.5		34.5	474	55	37.059
5002	4	9/24/18	12/29/77	40	2		0	0	0	0	0	0	0	0	0	0	0	1	7	5	2		6	4	2	84.2	163.5	1.635	31.4975	0	0	0	1	98	119	98	119	98	119	98	119	0.599388	36	36	36	36	571	61	33.7184
5003	4	1/6/18	4/17/70	47	2		0	0	0	0	0	0	0	0	0	0	1	0	5	4	1		6	5	2	73.95	176	1.76	23.8733	0	1	0	0	85	106	85	106	85	106	85	106	0.482955	29	29	29	29	642	67	33.4662
5004	4	2/23/18	12/19/75	42	2		0	0	0	0	0	0	0	0	0	0	0	0	5	5	0		6	3	2	67.85	151	1.51	29.7575	0	0	1	0	100	103	100	103	100	103	100	103	0.662252	29	29	29	29	606	63	27.3714
5005	4	1/29/18	1/14/66	52	2		0	0	0	0	0	0	0	0	0	0	0	0	6	5	1		6	6	1	99.2	176	1.76	32.0248	0	0	0	1	106.1	114.2	106.2	114.1	106.1	114.2	106.133	114.167	0.60303	35.2	35	35.1	35.1	427	52	48.4998
5006	4	5/7/18	1/5/69	49	2		0	1	0	0	0	0	0	0	0	0	0	0	2	2	0		4	3	2	55.5	165	1.65	20.3857	0	1	0	0	78	95	78	95	78	95	78	95	0.472727	27	27	27	27	624	67	29.2837
5007	4	3/5/18	9/20/65	52	2		0	0	0	0	0	0	0	0	0	0	0	0	7	5	2		7	3	1	97.4	158.5	1.585	38.7704	0	0	0	1	107	126					107	126	0.675079	34			34	460	38	39.0376
5008	4	2/22/18	7/30/67	50	2		0	0	0	0	0	0	0	1	0	0	0	0	7	6	1		6	2	2	100.1	171	1.71	34.2328	0	0	0	1	109	128	109	128	109	126	109	127.333	0.637427	36	36	36	36	601	55	36.2124
5009	4	1/30/19	1/11/77	42	2		0	0	0	0	0	0	0	0	0	0	0	0	8	3	5		6	4	1	95.85	160	1.6	37.4414	0	0	0	1	112	113	113	114	112	114	112.333	113.667	0.702083	35	34	35	34.6667	494	46	37.4412
5010	4	9/18/18	11/29/65	52	2		0	0	0	0	0	0	0	0	0	0	0	1	7	5	2		6	5	2	106.5	171.5	1.715	36.2094	0	0	0	1	110	121	110	121	110	121	110	121	0.641399	39	39	39	39	466	53	44.3248
5012	4	2/19/18	8/21/71	46	2		0	0	0	0	0	0	0	0	0	0	1	0	5	4	1		6	6	2	81.3	162	1.62	30.9785	0	0	0	1	93	113	93	113	93	113	93	113	0.574074	33	33	33	33	431	34	40.7276
5017	4	1/30/18	9/1/72	45	2		0	0	0	0	0	0	0	0	1	0	0	0	5	3	2		6	3	1	98.4	170	1.7	34.0484	0	0	0	1	101	114	101	114	101	114	101	114	0.594118	32	32	32	32	466	55	42.9697
5020	4	1/29/18	1/19/75	43	2		0	0	0	0	0	0	0	1	0	0	0	1	8	5	3		6	3	2	94.6	161	1.61	36.4955	0	0	0	1	117	123	117	123	117	123	117	123	0.726708	33	33	33	33	544	52	35.1583
5021	4	1/31/18	12/22/64	53	2		0	0	0	0	0	0	0	0	0	0	0	0	4	4	0		6	4	2	55.8	162.2	1.622	21.2096	0	1	0	0	80	91	80	91	80	91	80	91	0.493218	24	24	24.1	24.0333	635	66	28.174
5023	4	7/17/18	4/24/73	45	2		0	0	0	0	0	0	0	0	0	0	0	0	5	5	0		7	5	2	57.5	163.2	1.632	21.5888	0	1	0	0	81	95	81	95	81	95	81	95	0.496324	23	23	23	23	716	17	26.1464
5026	4	9/11/18	1/28/65	53	2		0	0	0	0	0	0	0	0	0	0	0	0	4	4	0		6	4	3	64.5	169	1.69	22.5832	0	1	0	0	82	99	82	99	82	99	82	99	0.485207	28	28	28	28	537	67	35.107
5027	4	2/12/18	9/18/66	51	2		0	0	0	0	0	0	0	1	0	0	0	0	4	3	1		4	4	2	65.8	160	1.6	25.7031	0	0	1	0	86	100	86	100	86	100	86	100	0.5375	29	29	29	29	650	60	28.0838
5028	4	2/7/18	5/30/67	50	2		0	1	0	0	0	0	0	1	0	0	1	0	4	3	1		3	3	1	55.65	142	1.42	27.5987	0	0	1	0	86.5	97.2	86.3	97.2	86.5	97.3	86.4333	97.2333	0.608685	28.1	28.1	28.5	28.2333	923	79	18.0144
5029	4	1/29/18	11/14/73	44	2		0	0	0	0	0	0	0	0	1	0	0	0	6	5	1		5	4	2	94.5	163	1.63	35.5678	0	0	0	1	101	115	101	115	101	115	101	115	0.619632	36	36	36	36	586	58	33.9524
5030	4	2/13/18	1/15/65	53	2		0	1	0	0	0	0	0	0	0	0	0	0	5	4	1		3	3	1	76.1	164	1.64	28.2942	0	0	1	0	93	105	93	105		105	93	105	0.567073	29	29	29	29	773	90	26.7052
5032	4	2/8/18	12/16/64	53	2		0	0	0	0	0	0	0	0	0	0	1	0	6	4	2		6	3	1	67.4	154.5	1.545	28.236	0	0	1	0	96.5	101.2	96.6	101.1	96.5	101.1	96.5333	101.133	0.624811	30.2	30.1	30.2	30.1667	526	58	31.345
5034	4	2/2/18	12/22/69	48	2		0	0	0	0	0	0	0	0	0	0	0	1	6	5	1		6	3	1	95.6	165	1.65	35.1148	0	0	0	1	101	105.2	101.5	105.1	101	105.2	101.167	105.167	0.613131	36.5	37	36.5	36.6667	406	46	45.3085
5036	4	7/24/18	8/30/64	53	2		0	0	0	0	0	0	0	0	0	0	1	0	6	4	2		3	4	2	85.1	147.3	1.473	39.2215	0	0	0	1	114	118.5	114	118	114	118	114	118.167	0.773931	33.3	33	33	33.1	478	58	33.0677
5037	4	4/26/18	3/10/79	39	2		0	0	0	0	0	0	0	0	0	0	0	1	6	5	1		2	4	2	63.6	159.5	1.595	24.9998	0	0	1	0	84	99	84	99	84	99	84	99	0.526646	31	31	31	31	618	57	28.7929
5040	4	5/15/18	7/3/72	45	2		0	0	0	0	0	0	0	0	0	0	0	0	4	4	0		6	3	2	70.3	168	1.68	24.9079	0	1	0	0	91	102	91	102	91	102	91	102	0.541667	32	32	32	32	587	61	33.0255
5041	4	9/25/18	9/7/77	41	2		0	0	0	0	0	0	0	0	0	0	0	1	6	3	3		3	3	2	76.3	158	1.58	30.564	0	0	0	1	97.1	103.3	97.2	103.3	97.2	103.4	97.1667	103.333	0.614979	39.2	39.2	39.3	39.2333	550	63	32.2126
5042	4	4/24/18	4/1/66	52	2		0	0	0	0	0	0	0	1	0	0	1	0	6	5	1		3	3	1	72.75	168	1.68	25.7759	0	0	1	0	90	111	90	111	90	111	90	111	0.535714	32	32	32	32	591	64	33.0945
5044	4	2/7/18	12/29/64	53	2		0	1	0	0	0	0	0	1	0	0	0	0	4	4	0		5	3	2	63.9	157	1.57	25.924	0	0	1	0	90	102	90	102	90	102	90	102	0.573248	28	28	28	28	605	65	28.6027
5045	4	5/10/18	1/30/65	53	2		0	0	0	0	0	0	0	0	0	0	0	1	7	5	2		4	4	2	128.5	173	1.73	42.9349	0	0	0	1	130	129	130	129	130	129	130	129	0.751445	40	40	40	40	407	61	51.856
5048	4	8/29/18	11/11/68	49	2		0	0	0	0	0	0	0	1	0	0	0	0	4	4	0		6	4	2	76.6	166	1.66	27.7979	0	0	1	0	94	104	94	104	94	104	94	104	0.566265	32	32	32	32	569	92	33.8163
5053	4	2/13/18	2/11/65	53	2		0	0	0	0	0	0	0	0	0	0	0	0	5	3	2		4	4	2	76.6	161	1.61	29.5513	0	0	1	0	94	111	94	111	94	111	94	111	0.583851	29	29	29	29	556	58	32.8796
5054	4	2/14/18	4/12/66	51	2		1	0	0	0	0	0	0	0	0	0	0	1	6	5	1		4	3	2	103	172	1.72	34.8161	0	0	0	1	107	123	107	123	107	123	107	123	0.622093	37	37	37	37	641	34	35.1982
5055	4	2/5/18	4/15/68	49	2		0	1	0	0	0	0	0	1	0	0	0	1	5	3	2		6	3	2	65.5	165	1.65	24.0588	0	1	0	0	91	103	91	103	91	103	91	103	0.551515	30	30	30	30	625	51	30.2176
5056	4	2/15/18	6/22/68	49	2		0	0	0	0	0	0	0	0	0	0	0	0	4	4	0		7	4	2	74.5	169	1.69	26.0845	0	0	1	0	92	101	92	101	92	101	92	101	0.544379	29	29	29	29	646	71	31.4284
5057	4	2/6/18	3/18/76	41	2		0	0	0	0	0	0	0	0	0	0	1	0	5	3	2		6	4	2	77.4	168	1.68	27.4235	0	0	1	0	91	104	91	104	91		91	104	0.541667	29.5	29.5	29.5	29.5	534	58	36.1861
5058	4	2/6/18	2/20/75	42	2		0	1	0	0	0	0	0	0	0	0	0	0	2	2	0		3	3	1	62.5	168	1.68	22.1443	0	1	0	0	78.1	101.2	78.1	101.1	78.1	101.2	78.1	101.167	0.464881	28.2	28.1	28.2	28.1667	560	62	33.4697
5059	4	2/13/18	4/29/65	52	2		0	0	0	0	0	0	0	0	0	0	1	0	7	6	1		6	3	2	67.7	158.4	1.584	26.9823	0	0	1	0	82	110	82	110	82	110	82	110	0.517677	28	28	28	28	641	39	28.1429
5061	4	2/8/18	3/18/66	51	2		0	0	0	0	0	0	0	0	0	0	0	0	4	4	0		2	3	1	71.9	159	1.59	28.4403	0	0	1	0	98	105	98	105	98	105	98	105	0.616352	30	30	30	30	612	56	29.6723
5062	4	2/2/18	10/20/66	51	2		1	1	0	0	0	0	0	1	0	0	0	1	9	7	2		3	3	2	99.2	151	1.51	43.5069	0	0	0	1	107	117	107	117	107	117	107	117	0.708609	40	40	40	40	452	49	37.0527
5064	4	8/28/18	12/30/66	51	2		1	0	0	0	0	0	0	0	0	0	1	0	7	5	2		3	6	3	80.4	153	1.53	34.3458	0	0	0	1	110	107	110	107	110	107	110	107	0.718954	33.5	33.5	33.5	33.5	488	46	33.9469
5067	4	7/18/18	8/31/66	51	2		0	0	0	0	0	0	0	1	0	0	0	1	5	3	2		6	3	2	92.6	155.5	1.555	38.2957	0	0	0	1	102.1	125.2	102.1	125.2	102.2	125.1	102.133	125.167	0.656806	42.1	42.2	42.2	42.1667	496	51	35.535
5068	4	2/9/18	3/16/68	49	2		0	0	0	0	0	0	0	0	0	0	0	0	2	2	0		6	4	1	46.5	150.5	1.505	20.5296	0	1	0	0	69	90	69	90	69	90	69	90	0.458472	22	22	22	22	973	84	17.8689
5070	4	2/17/18	9/3/68	49	2		0	0	0	0	0	0	0	0	0	0	0	0	3	3	0		6	4	2	60.5	162.5	1.625	22.9112	0	1	0	0	81	99	81	99	81	99	81	99	0.498462	25	25	25	25	574	58	30.9985
5071	4	2/5/18	8/16/68	49	2		0	0	0	0	0	0	0	0	0	0	1	0	4	3	1		6	3	1	70.7	156.3	1.563	28.9402	0	0	1	0	91.5	105.2	91.6	105.3	91.5	105.5	91.5333	105.333	0.585626	31.1	30	30.1	30.4	569	62	30.3979
5074	4	2/1/18	1/14/65	53	2		0	0	0	0	0	0	0	1	0	0	0	0	6	6	0		1	3	1	100.6	170	1.7	34.8097	0	0	0	1	98	140.1	98	140.2	99	140.2	98.3333	140.167	0.578431	35.1	35.2	35.1	35.1333	534	64	39.0923
5078	4	2/22/18	9/6/65	52	2		0	0	0	0	0	0	0	0	0	0	1	0	7	5	2		3	3	2	87.2	153	1.53	37.2506	0	0	0	1	107	117	107	117	107	117	107	117	0.699346	38	38	38	38	508	46	33.6282
5080	4	4/25/18	4/10/66	52	2		0	0	0	0	0	0	0	0	0	0	0	0	5	4	1		3	3	2	71.8	159	1.59	28.4008	0	0	1	0	93	99	93	99	93	99	93	99	0.584906	35	35	35	35	469	50	36.1869
5081	4	2/12/18	7/28/69	48	2		0	0	0	0	0	0	0	0	0	0	0	0	6	3	3		6	3	1	76.8	159	1.59	30.3785	0	0	0	1	98.1	110.2	98.2	110.2	98.1	110.1	98.1333	110.167	0.617191	31	31.1	31	31.0333	582	67	31.2506
5085	4	10/10/18	11/16/69	48	2		0	0	0	0	0	0	0	0	0	0	1	0	4	4	0		4	3	2	53.7	156.5	1.565	21.9253	0	1	0	0	80.1	90.2	80.1	90.2	80.1	90.3	80.1	90.2333	0.511821	37.1	37.2	37.2	37.1667	644	73	26.2092
5088	4	2/23/18	4/21/68	49	2		0	0	0	0	0	0	0	1	0	0	1	0	8	6	2		6	3	1	106.7	152	1.52	46.1825	0	0	0	1	100	137.5	100	137.5	100	137.5	100	137.5	0.657895	41	41	41	41	477	66	36.7398
5092	4	5/18/18	5/8/70	48	2		0	0	0	0	0	0	0	1	0	0	0	1	8	6	2		6	5	2	155.5	167	1.67	55.7567	0	0	0	1	140	166	140	166	140	166	140	166	0.838323	57	57	57	57	380	36	54.4006
5095	4	2/23/18	4/10/71	46	2		0	0	0	0	0	0	0	1	0	0	0	0	2	2	0		6	3	2	60.6	163	1.63	22.8085	0	1	0	0	83	97	83	97	83	97	83	97	0.509202	28	28	28	28	695	23	26.9807
5097	4	3/23/18	2/17/72	46	2		0	0	0	0	0	0	0	1	0	0	0	1	8	6	2		4	4	2	124.4	167	1.67	44.6054	0	0	0	1	126	146	126	146	126	146	126	146	0.754491	43	43	43	43	443	39	45.9774
5103	4	2/20/18	1/29/73	45	2		0	0	0	0	0	0	0	0	0	0	1	0	7	6	1		6	2	2	74.9	161	1.61	28.8955	0	0	1	0	87	106	87	106	87	106	87	106	0.540373	30	30	30	30	583	33	31.5963
5105	4	3/29/18	11/26/68	49	2		1	0	0	0	0	0	0	1	0	0	0	1	8	5	3		2	3	2	135.85	149	1.49	61.1909	0	0	0	1	141	156	141	156	141	156	141	156	0.946309	46	46	46	46	317	30	50.7554
5106	4	2/26/18	5/29/79	38	2		0	0	0	0	0	0	0	1	0	0	0	0	4	4	0		5	4	2	60	158.5	1.585	23.8832	0	1	0	0	83	96	83	96	83	96	83	96	0.523659	25	25	25	25	604	72	28.6652
5108	4	2/21/18	7/26/71	46	2		0	0	0	0	0	0	0	0	0	0	0	0	6	4	2		3	3	1	76.25	157	1.57	30.9343	0	0	0	1	97	108	97	108	97	108	97	108	0.617834	30	30	30	30	491	61	34.7007
5109	4	3/5/18	3/14/70	47	2		0	0	0	0	0	0	0	1	0	0	0	0	5	5	0		6	3	2	83.1	166	1.66	30.1568	0	0	0	1	102	107	102	107	102	107	102	107	0.614458	32	32	32	32	574	76	34.2283
5110	4	5/25/18	4/23/73	45	2		0	0	0	0	0	0	0	0	1	0	0	0	7	5	2		3	3	2	118	178	1.78	37.2428	0	0	0	1	115	126	115	126.1	115	126.1	115	126.067	0.646067	45.1	45.1	45.1	45.1	447	46	49.4626
5114	4	9/24/18	5/23/72	46	2		0	0	0	0	0	0	0	0	0	0	0	1	7	6	1		4	4	2	92.05	172	1.72	31.1148	0	0	0	1	99	124.6	99.1	124.3	99.1	124.4	99.0667	124.433	0.575969	36.1	36.2	36.2	36.1667	567	51	37.2562
5115	4	5/22/18	10/28/74	43	2		0	0	0	0	0	0	0	0	0	0	0	1	6	4	2		4	3	2	97.9	157.7	1.577	39.3658	0	0	0	1	105	126.5	105	126.5	105	126.5	105	126.5	0.665821	40	40	40	40	418	48	41.6152
5117	4	2/27/18	1973-07-18	44	2		0	0	0	0	0	0	0	0	0	0	0	0	6	4	2		6	3	1	82.2	164.4	1.644	30.4136	0	0	0	1	97	108	97	108	97	108	97	108	0.590024	34	34	34	34	606	51	32.376
5118	4	5/21/18	6/12/77	40	2		0	0	0	0	0	0	0	0	0	0	1	0	2	2	0		4	3	2	55.8	161	1.61	21.5269	0	1	0	0	75	110	75	110	75.2	110.5	75.0667	110.167	0.466253	23	23.3	23	23.1	728	76	25.1564
5119	4	3/8/18	3/8/78	40	2		0	0	0	0	0	0	0	0	0	0	1	0	7	5	2		6	3	2	73	148.5	1.485	33.1032	0	0	0	1	111	84	111	84	111	84	111	84	0.747475	31	31	31	31	477	52	32.3287
5121	4	3/2/18	9/20/77	40	2		0	0	0	0	0	0	0	0	0	0	1	0	6	5	1		6	3	2	78.8	159	1.59	31.1697	0	0	0	1	93	115	93	115	93	115	93	115	0.584906	32	32	32	32	400	49	41.6825
5123	4	3/2/18	1/21/76	42	2		0	0	0	0	0	0	0	0	0	0	0	0	3	3	0		4	4	2	53.6	146	1.46	25.1454	0	0	1	0	78	98	78	98	78	98	78	98	0.534247	26	26	26	26	542	63	26.8713
5124	4	3/1/18	4/12/75	42	2		0	0	0	0	0	0	0	0	0	0	0	0	4	4	0		3	3	2	60.15	165	1.65	22.0937	0	1	0	0	75.1	97.1	75.2	97.2	75.1	97.2	75.1333	97.1667	0.455354	29	29	29	29	622	63	29.8075
5128	4	3/20/18	6/28/77	40	2		0	0	0	0	0	0	0	0	0	0	0	1	6	4	2		6	3	1	80.2	168.5	1.685	28.2471	0	0	1	0	90	104	90	104	90	104	90	104	0.534125	29	29	29	29	569	67	34.9268
5129	4	10/10/18	2/20/79	39	2		0	0	0	0	0	0	0	0	0	0	0	1	8	5	3		3	6	2	98.8	162.7	1.627	37.3235	0	0	0	1	111	119	111	119	111	119	111	119	0.682237	38	38	38	38	554	68	35.6347
5131	4	5/21/18	6/19/77	40	2		0	0	0	0	0	0	0	0	0	0	1	0	5	4	1		6	3	2	68.75	158.2	1.582	27.4701	0	0	1	0	90	104.1	90	104.1	90	104.1	90	104.1	0.5689	34.1	34.2	34.2	34.1667	567	69	30.8331
5132	4	10/11/18	5/31/77	41	2		0	0	0	0	0	0	0	0	0	0	0	1	8	6	2		3	3	2	86.3	160.5	1.605	33.5012	0	0	0	1	101	120	101	120	101	120	101	120	0.629283	31	31	31	31	450	62	39.324
5136	4	3/12/18	11/15/66	51	2		0	0	0	0	0	0	0	0	0	0	0	0	2	2	0		3	3	1	57	155.3	1.553	23.6337	0	1	0	0	80	100	80	100	80	100	80	100	0.515132	27	27	27	27	556	57	29.2987
5137	4	6/8/18	3/26/77	41	2		0	0	0	0	0	0	0	0	0	0	0	0	5	5	0		3	6	2	69.5	175	1.75	22.6939	0	1	0	0	86	100	86	100	86	100	86	100	0.491429	28	28	28	28	577	59	35.535
5138	4	3/6/18	6/13/75	42	2		0	0	0	0	0	0	0	0	0	0	0	1	6	5	1		7	4	2	85.8	173	1.73	28.6678	0	0	1	0	91	117	91	117	91	117	91	117	0.526012	31	31	31	31	653	65	33.3641
5139	4	3/19/18	5/30/65	52	2		0	0	0	0	0	0	0	1	0	0	0	0	4	4	0		6	3	2	67.6	167	1.67	24.2389	0	1	0	0	78	103	78	103	78	103	78	103	0.467066	27	27	27	27	489	49	37.4001
5145	4	3/27/18	5/27/67	50	2		0	0	0	0	0	0	0	0	0	0	1	0	8	6	2		3	3	2	96.1	159.5	1.595	37.7748	0	0	0	1	104	128	104	128	104	128	104	128	0.652038	33	33	33	33	435	43	40.9161
5146	4	3/1/18	4/23/67	50	2		0	0	0	0	0	0	0	0	0	0	0	0	8	7	1		6	3	2	112.4	155.5	1.555	46.4842	0	0	0	1	110	137	110	137	110	137	110	137	0.707395	45	45	45	45	447	73	40.2238
5148	4	3/6/18	12/23/64	53	2		0	0	0	0	0	0	0	0	0	0	1	0	5	3	2		6	3	2	95.4	173	1.73	31.8754	0	0	0	1	94	120.5	94	120.5	94	120.5	94	120.5	0.543353	32	32	32	32	477	41	43.0553
5149	4	10/24/18	11/19/69	48	2		0	0	0	0	0	0	0	0	0	0	0	0	6	5	1		3	3	2	79.1	173	1.73	26.4292	0	0	1	0	100	107	100	107	100	107	100	107	0.578035	26	26	26	26	652	53	32.7506
5150	4	3/28/18	11/13/79	38	2		0	0	0	0	0	0	0	0	0	0	0	1	6	4	2		3	3	2	70.5	156.5	1.565	28.7846	0	0	1	0	103	94	103	94	103	94	103	94	0.658147	33	33	33	33	506	64	33.2116
5152	4	3/12/18	4/7/77	40	2		0	0	0	0	0	0	0	0	0	0	0	0	5	5	0		6	3	2	59.2	164.5	1.645	21.8771	0	1	0	0	78	106	78	106	78	106	78	106	0.474164	26	26	26	26	722	82	26.4568
5153	4	9/14/18	3/12/66	52	2		0	0	0	0	0	0	0	0	0	0	1	0	7	5	2		6	2	1	85.95	157	1.57	34.8696	0	0	0	1	102.3	117.1	102.3	117.2	102.4	117.3	102.333	117.2	0.651805	44.2	44.2	44.3	44.2333	574	63	31.8814
5154	4	2/13/18	3/17/85	32	2		0	0	0	0	0	0	0	1	0	0	0	1	9	6	3		6	3	1	146.9	179	1.79	45.8475	0	0	0	1	141.1	144.2	141.2	144.2	141.1	144.2	141.133	144.2	0.788454	46	46	46	46	913	346	33.7281
5155	4	5/4/18	2/1/82	36	2		1	0	0	0	0	0	0	0	0	0	0	0	5	4	1		3	4	2	94.1	164	1.64	34.9866	0	0	0	1	115	125	113.5	126	115	125.5	114.5	125.5	0.698171	33	33.1	33	33.0333	481	47	39.3926
5156	4	3/22/18	9/19/80	37	2		0	0	0	0	0	0	0	0	0	0	1	0	6	4	2		4	4	2	94.45	167	1.67	33.8664	0	0	0	1	99	114					99	114	0.592814	35			35	439	53	43.3694
5157	4	1/30/18	5/18/83	34	2		0	0	0	0	0	0	0	0	0	0	0	0	4	4	0		4	4	2	59.05	167.5	1.675	21.047	0	1	0	0	81	101	81	101	81	101	81	101	0.483582	25	25	25	25	732	76	26.8819
5158	4	5/7/18	9/5/80	37	2		0	0	0	0	0	0	0	0	0	0	0	0	5	5	0		3	3	2	105.3	163	1.63	39.6327	0	0	0	1	112.5	123.5	113	122	112	123	112.5	122.833	0.690184	32	31.5	32	31.8333	443	51	42.5812
5160	4	3/1/18	4/20/83	34	2		0	0	0	0	0	0	0	0	0	0	0	0	7	5	2		6	3	1	95.2	172	1.72	32.1796	0	0	0	1	104	124	104	124	104	124	104	124	0.604651	30	30	30	30	654	42	33.9664
5163	4	4/24/18	7/19/80	37	2		1	0	0	0	0	0	0	1	0	0	0	0	4	3	1		6	4	2	74.4	166	1.66	26.9996	0	0	1	0	90	112	90	113	90.5	113	90.1667	112.667	0.543173	29.5	29.5	29.5	29.5	686	68	29.3244
5165	4	4/26/18	1/11/82	36	2		0	0	0	0	0	0	0	0	0	0	0	1	7	5	2		6	3	2	102.4	154	1.54	43.1776	0	0	0	1	108	128	108	128	108	128	108	128	0.701299	43	43	43	43	522	54	34.7671
5167	4	3/9/18	3/31/84	33	2		0	0	0	0	0	0	0	0	0	0	0	0	3	4	-1		6	3	2	61.7	169.3	1.693	21.5264	0	1	0	0	78	105	78	105	78	105	78	105	0.460721	27	27	27	27	626	59	31.0024
5170	4	3/29/18	12/6/83	34	2		0	0	0	0	0	0	0	1	0	0	0	0	3	3	0		3	3	1	58.7	163	1.63	22.0934	0	1	0	0	73	95	73	95	73	95	73	95	0.447853	27	27	27	27	572	53	31.0546
5172	4	3/26/18	11/12/83	34	2		0	0	0	0	0	0	0	0	0	0	0	0	4	4	0		3	3	2	62.5	170.5	1.705	21.4996	0	1	0	0	78	99	78	99	78	99	78	99	0.457478	28	28	28	28	524	53	36.0999
5175	4	3/8/18	8/24/83	34	2		0	0	0	0	0	0	0	0	0	0	0	0	3	4	-1		3	4	1	58.5	166	1.66	21.2295	0	1	0	0	78	96	78	96	78	96	78	96	0.46988	22	22	22	22	757	90	25.8305
5176	4	3/6/18	6/15/81	36	2		0	0	0	0	0	0	0	0	0	0	1	0	5	4	1		4	3	2	84.9	158	1.58	34.009	0	0	0	1	102	119					102	119	0.64557	29			29	525	57	34.1664
5177	4	5/28/18	9/27/81	36	2		0	0	0	0	0	0	0	0	1	0	0	0	6	4	2		3	3	2	96.35	165.9	1.659	35.0073	0	0	0	1	109.1	137.2	109.1	137.1	109.1	137.2	109.1	137.167	0.657625	37	37	37	37	512	57	38.4913
5179	4	4/27/18	3/7/81	37	2		0	0	0	0	0	0	0	0	0	0	0	0	3	3	0		6	4	2	63.9	163	1.63	24.0506	0	1	0	0	82	100	82	100	82	100	82	100	0.503067	34	34	34	34	567	69	31.7712
5180	4	3/22/18	2/23/85	33	2		0	0	0	0	0	0	0	0	0	0	0	1	5	3	2		3	3	2	73.1	158	1.58	29.2822	0	0	1	0	91	111	91	111	91	111	91	111	0.575949	33	33	33	33	574	61	30.9192
5184	4	3/13/18	7/22/79	38	2		0	0	0	0	0	0	0	0	0	0	0	1	8	5	3		6	3	2	119.25	166.4	1.664	43.0677	0	0	0	1	128	121	128	121	128	121	128	121	0.769231	43	43	43	43	520	53	40.4497
5185	4	9/19/18	5/9/80	38	2		0	0	0	0	0	0	0	0	0	0	0	1	6	5	1		3	4	2	98.3	154	1.54	41.4488	0	0	0	1	104.2	135.2	104.2	135.2	104.3	135.3	104.233	135.233	0.67684	41.1	41.1	41.1	41.1	474	51	36.7526
5187	4	5/15/18	5/15/83	35	2		0	0	0	0	0	0	0	0	0	0	1	0	6	4	2		3	3	2	71.5	151	1.51	31.3583	0	0	0	1	91.2	102.1	91	101.5	91.5	102	91.2333	101.867	0.604194	32	32	32	32	458	53	34.0235
5189	4	9/21/18	9/11/81	37	2		0	0	0	0	0	0	0	0	0	0	0	0	4	2	2		4	3	2	77.3	164	1.64	28.7403	0	0	1	0	91.1	114.1	92.2	114.2	92.2	114.2	91.8333	114.167	0.559959	36	36	36	36	570	66	33.2404
5192	4	3/5/18	6/24/68	49	2		0	0	0	0	0	0	0	0	0	0	1	0	6	5	1		6	3	2	71.7	167	1.67	25.7091	0	0	1	0	93	107	93	107	93	107	93	107	0.556886	31	31	31	31	542	59	34.909
5194	4	3/13/18	1/29/69	49	2		0	0	0	0	0	0	0	0	0	0	0	0	2	2	0		6	3	2	58.55	163	1.63	22.037	0	1	0	0	87	100	87	100	87	100	87	100	0.533742	27	27	27	27	696	70	26.7534
5197	4	8/22/18	8/13/67	51	2		0	0	0	0	0	0	0	1	0	0	1	0	6	4	2		6	4	1	90.6	162	1.62	34.5222	0	0	0	1	107	113	107	113	107	113	107	113	0.660494	32.5	32.5	32.5	32.5	562	79	34.2775
5198	4	3/27/18	7/7/74	43	2		0	0	0	0	0	0	0	1	0	0	0	0	5	4	1		4	3	2	70.1	156.2	1.562	28.7313	0	0	1	0	85	103	85	103	85	103	85	103	0.544174	33	33	33	33	442	49	36.6933
5200	4	7/23/18	5/26/75	43	2		0	0	0	0	0	0	0	0	0	0	0	1	6	4	2		5	3	2	72.5	163.5	1.635	27.1208	0	0	1	0	89	103	89	103	89	103	89	103	0.544343	26	26	26	26	476	66	37.4235
5206	4	4/9/18	9/22/73	44	2		0	0	0	0	0	0	0	1	0	0	0	1	5	3	2		3	4	2	75.1	162	1.62	28.6161	0	0	1	0	94	108	94	108	94	108	94	108	0.580247	33	33	33	33	521	68	34.6776
5207	4	3/22/18	3/21/74	44	2		0	0	0	0	0	0	0	0	0	0	0	0	2	2	0		6	3	2	52	162	1.62	19.8141	0	1	0	0	71	88	71	88	71	88	71	88	0.438272	24	24	24	24	600	53	29.0013
5208	4	5/22/18	12/13/66	51	2		0	0	0	0	0	0	0	0	0	0	1	0	7	4	3		3	3	2	93.3	154.6	1.546	39.0358	0	0	0	1	97	124	97	123.8	97	124	97	123.933	0.627426	33	33	33	33	468	56	36.8048
5211	4	4/24/18	5/17/70	47	2		0	0	0	0	0	0	0	0	0	0	0	1	8	6	2		6	3	2	83.6	155.2	1.552	34.7075	0	0	0	1	104	114	104	114	104	114	104	114	0.670103	35	35	35	35	433	47	38.2246
5213	4	3/2/18	11/8/68	49	2		1	0	0	0	0	0	0	1	0	0	0	1	6	5	1		4	4	2	53.6	146	1.46	25.1454	0	0	1	0	78	98	78	98	78	98	78	98	0.534247	26	26	26	26	542	63	26.8713
5215	4	3/15/18	1/29/72	46	2		0	0	0	0	0	0	0	0	0	0	0	0	5	4	1		4	4	2	57	165	1.65	20.9366	0	1	0	0	83	90	83	90	83	90	83	90	0.50303	26	26	26	26	616	61	29.7228
5219	4	5/16/18	3/21/77	41	2		0	1	0	0	0	0	0	0	0	0	1	0	6	4	2		3	3	2	85.95	159	1.59	33.9979	0	0	0	1	94.5	113	94	112.5	94	113	94.1667	112.833	0.592243	30.8	31	31	30.9333	432	56	39.9509
5220	4	2018-09-07	4/6/65	53	2		0	0	0	0	0	0	0	0	0	0	0	1	7	5	2		2	4	2	82.2	165	1.65	30.1928	0	0	0	1	103.1	107.2	103.2	107.3	103.2	107.2	103.167	107.233	0.625253	38.1	38.3	38.3	38.2333	499	59	37.535
5221	4	3/19/18	8/25/71	46	2		0	0	0	0	0	0	0	0	0	0	0	1	7	6	1		6	3	2	88.8	162	1.62	33.8363	0	0	0	1	101	116	101	116	101	116	101	116	0.623457	37	37	37	37	446	48	40.3943
5222	4	3/21/18	9/8/67	50	2		0	0	0	0	0	0	0	0	0	0	0	0	6	5	1		3	3	1	88.15	168	1.68	31.2323	0	0	0	1	103	115	103	115	103	115	103	115	0.613095	39	39	39	39	510	58	38.5173
5223	4	4/30/18	5/29/69	48	2		0	0	0	0	0	0	0	1	0	0	1	0	5	4	1		3	4	2	95.05	168	1.68	33.677	0	0	0	1	102	113	102	113	102	113	102	113	0.607143	46	46	46	46	439	41	43.8229
5224	4	9/4/18	3/30/85	33	2		0	0	0	0	0	0	0	0	0	0	0	1	8	6	2		4	3	2	94.75	156.5	1.565	38.6857	0	0	0	1	110	123.5	110	123.5	110	123.5	110	123.5	0.702875	33.2	33.2	33.2	33.2	446	56	38.9369
5225	4	2/1/18	9/10/69	48	2		0	0	0	0	0	0	0	0	0	0	0	0	2	2	0		3	3	1	61.2	177	1.77	19.5346	0	1	0	0	75	88	75	88	75	88	75	88	0.423729	25	25	25	25	521	57	38.385
5227	4	4/23/18	11/10/71	46	2		0	0	0	0	0	0	0	0	0	0	0	0	7	7	0		3	3	1	79.85	168	1.68	28.2915	0	0	1	0	100	113	100	113	100	113	100	113	0.595238	31	31	31	31	651	71	31.5033
5228	4	5/28/18	8/23/67	50	2		0	0	0	0	0	0	0	0	0	0	0	0	3	3	0		3	3	2	38	150.5	1.505	16.7769	1	0	0	0	67	80	67.2	80	67	80	67.0667	80	0.445626	18.5	18.5	18.5	18.5	794	67	19.7629
5229	4	5/8/18	3/3/67	51	2		0	0	0	0	0	0	0	0	0	0	1	0	7	5	2		6	3	2	87.6	155	1.55	36.462	0	0	0	1	97.5	118	97	118	97	117.5	97.1667	117.833	0.626882	33	32.5	33	32.8333	490	60	35.1951
5230	4	7/24/18	8/8/75	42	2		0	0	0	0	0	0	0	1	0	0	1	0	4	2	2		3	3	2	81.55	160	1.6	31.8555	0	0	0	1	100.1	112.3	100.2	112.4	100.2	112.4	100.167	112.367	0.626042	39.1	39.1	39.1	39.1	589	55	31.7244
5232	4	7/25/18	12/23/75	42	2		0	0	0	0	0	0	0	0	0	0	0	1	6	4	2		7	3	2	66.5	153	1.53	28.4079	0	0	1	0	89	106	89	106	89	106	89	106	0.581699	29	29	29	29	599	61	27.994
5236	4	3/27/18	5/18/70	47	2		0	0	0	0	0	0	0	0	0	0	1	0	6	4	2		6	3	1	82.8	164	1.64	30.7852	0	0	0	1	92	116	92	116	92	116	92	116	0.560976	32	32	32	32	469	54	39.0376
5237	4	3/15/18	8/26/67	50	2		0	0	0	0	0	0	0	0	0	0	1	0	3	2	1		3	3	2	59.4	152	1.52	25.7098	0	0	1	0	85	100	85	100	85	100	85	100	0.559211	27	27	27	27	614	69	26.5534
5239	4	5/4/18	12/7/67	50	2		0	0	0	0	0	0	0	0	0	0	1	0	4	3	1		6	3	2	71.3	155	1.55	29.6774	0	0	1	0	92.1	113.1	92	113.1	92	113.2	92.0333	113.133	0.593763	33.2	33.2	33.2	33.2	548	55	30.9259
5241	4	4/27/18	4/11/84	34	2		0	0	0	0	0	0	0	0	0	0	0	0	4	4	0		7	7	2	61.05	164	1.64	22.6985	0	1	0	0	82	99	82	99	82	99	82	99	0.5	26	26	26	26	628	62	29.4068
5242	4	3/16/18	5/30/68	49	2		0	0	0	0	0	0	0	0	0	0	0	0	2	2	0		6	3	1	57.1	156	1.56	23.4632	0	1	0	0	86	97	86	97	86	97	86	97	0.551282	28	28	28	28	553	48	29.6344
5243	4	7/27/18	12/16/68	49	2		0	0	0	0	0	0	0	0	0	0	1	0	4	3	1		5	5	2	71.4	162	1.62	27.2062	0	0	1	0	97	108	97	108	97	108	97	108	0.598765	31	31	31	31	638	64	29.5336
5245	4	3/26/18	8/26/75	42	2		0	0	0	0	0	0	0	0	0	0	1	0	4	3	1		6	1	1	88.1	169	1.69	30.8463	0	0	0	1	92	119	92	119	92	119	92	119	0.544379	33	33	33	33	571	60	35.7557
5246	4	3/23/18	7/2/77	40	2		0	0	0	0	0	0	0	1	0	0	1	0	5	4	1		6	3	1	77.7	160	1.6	30.3516	0	0	0	1	98	115	98	115	98	115	98	115	0.6125	34	34	34	34	486	50	36.1225
5247	4	4/30/18	8/17/73	44	2		1	0	0	0	0	0	0	0	0	0	1	0	6	4	2		6	4	2	69.7	154	1.54	29.3894	0	0	1	0	100	106	100	106	100	106	100	106	0.649351	28	28	28	28	505	59	32.3874
5252	4	5/8/18	4/4/68	50	2		0	0	0	0	0	0	0	0	0	0	0	1	4	3	1		7	3	2	72.7	166.5	1.665	26.2244	0	0	1	0	88	98	88	98	88	98	88	98	0.528529	31	31	31	31	558	57	34.0869
5256	4	2018-11-07	12/10/81	36	2		0	0	0	0	0	0	0	0	0	0	0	1	5	3	2		2	3	2	89.9	161	1.61	34.6823	0	0	0	1	93	121	93	121	93	121	93	121	0.57764	40	40	40	40	531	50	35.3067
5257	4	4/23/18	4/24/72	45	2		0	1	0	0	0	0	0	1	1	0	0	0	7	4	3		6	4	1	119.4	165	1.65	43.8567	0	0	0	1	110	139	110	139	110	139	110	139	0.666667	43	43	43	43	435	47	45.3015
5258	4	2018-10-07	7/6/76	42	2		0	0	0	0	0	0	0	0	0	0	0	1	7	5	2		3	3	2	130.8	179	1.79	40.8227	0	0	0	1	132	121	132	121	132	121	132	121	0.73743	40	40	40	40	444	50	51.3688
5272	4	5/30/18	1/7/66	52	2		1	0	0	0	0	0	0	0	0	0	0	1	5	4	1		4	3	2	91.6	172	1.72	30.9627	0	0	0	1	96	108.1	96	108.1	96	108.1	96	108.1	0.55814	37	37	37	37	343	43	54.8631
5273	4	5/7/18	7/24/75	42	2		0	0	0	0	0	0	0	0	0	0	0	0	2	2	0		5	3	2	55.75	165	1.65	20.4775	0	1	0	0	77.5	91.3	77.4	91.4	77.5	91.4	77.4667	91.3667	0.469495	29.1	29.2	29.2	29.1667	753	88	25.4362
5276	4	5/15/18	3/26/82	36	2		0	0	0	0	0	0	0	1	0	0	0	0	7	4	3		6	4	2	81.5	161.1	1.611	31.4027	0	0	0	1	97.1	116.1	97.1	116.2	97.1	116.1	97.1	116.133	0.602731	35	35	35	35	453	50	38.8827
5278	4	5/18/18	7/25/71	46	2		0	0	0	0	0	0	0	0	0	0	1	0	6	3	3		4	3	2	62.05	142.7	1.427	30.4715	0	0	0	1	84.5	106.5	84	106.3	84.5	106.5	84.3333	106.433	0.590983	27	27.3	27	27.1	615	68	24.4704
5281	4	5/29/18	5/14/82	36	2		0	0	0	0	0	0	0	0	0	0	1	0	4	3	1		6	4	2	84.4	166	1.66	30.6285	0	0	0	1	95	118	95	118	95	118	95	118	0.572289	30	30	30	30	530	56	36.4189
5282	4	5/24/18	10/21/75	42	2		0	0	0	0	0	0	0	0	0	0	0	0	3	3	0		6	4	2	57.05	159	1.59	22.5664	0	1	0	0	81	93	81.1	93.1	81.1	93.1	81.0667	93.0667	0.509853	32.2	32.2	32.2	32.2	645	75	27.137
5283	4	3/28/18	11/26/85	32	2		0	0	0	0	0	0	0	1	0	0	0	0	4	4	0		6	3	1	83.05	170	1.7	28.737	0	0	1	0	93	116	93	116	93	116	93	116	0.547059	34	34	34	34	530	51	37.6015
5287	4	5/25/18	1/2/67	51	2		0	0	0	0	0	0	0	1	0	0	0	0	3	3	0		6	3	2	70.55	153	1.53	30.138	0	0	0	1	91.5	102.5	92	102	91.8	102.5	91.7667	102.333	0.599782	27.5	27.5	27.5	27.5	460	36	34.5039
5288	4	5/30/18	10/18/69	48	2		0	0	0	0	0	0	0	0	0	0	0	1	7	3	4		6	4	2	83.7	161.5	1.615	32.0908	0	0	0	1	99	109	99	109	99	109	99	109	0.613003	35	35	35	35	469	57	38.2262
5293	4	5/18/18	3/6/72	46	2		0	0	0	0	0	0	0	0	0	0	0	0	4	4	0		6	4	2	72.3	158	1.58	28.9617	0	0	1	0	93	104.1	93	104.1	93	104.1	93	104.1	0.588608	35.1	35.1	35.1	35.1	541	62	32.2158
5296	4	5/29/18	8/31/73	44	2		0	0	0	0	0	0	0	0	0	0	1	0	8	6	2		6	4	2	101.1	167	1.67	36.2509	0	0	0	1	106	140.2	106	140.2	106	140.2	106	140.2	0.634731	33.1	33.1	33.1	33.1	478	41	41.3295
5297	4	6/8/18	1/12/77	41	2		0	0	0	0	0	0	0	0	0	0	0	0	4	4	0		4	3	2	62.25	165	1.65	22.865	0	1	0	0	81.1	103.2	81.1	103.2	81.1	103.3	81.1	103.233	0.491515	32.3	32.4	32.4	32.3667	562	57	32.4318
5302	4	5/28/18	2/5/80	38	2		0	0	0	0	0	0	0	1	0	0	1	0	6	5	1		6	3	2	85.55	166	1.66	31.0459	0	0	0	1	99.5	115	99.5	115	99.5	115	99.5	115	0.599398	27	27	27	27	604	69	33.2308
5305	4	5/30/18	6/23/74	43	2		1	0	0	0	0	0	0	0	0	0	0	1	7	5	2		6	3	2	118.55	174	1.74	39.1564	0	0	0	1	111	131	111	131	111	131	111	131	0.637931	35.5	35.5	35.5	35.5	467	53	46.3817
5314	4	5/29/18	4/12/73	45	2		0	0	0	0	0	0	0	1	0	0	1	0	6	5	1		6	4	2	81.4	169.5	1.695	28.3325	0	0	1	0	96	115	96	115	96	115	96	115	0.566372	32	32	32	32	512	63	38.2627
5315	4	6/21/18	7/12/81	36	2		0	0	0	0	0	0	0	0	0	0	1	0	5	4	1		4	4	2	73.95	158.2	1.582	29.5478	0	0	1	0	93	111	93.2	111.3	93	111	93.0667	111.1	0.588285	28.5	28.5	28.5	28.5	558	52	31.7063
5318	4	6/4/18	5/1/66	52	2		0	0	0	0	0	0	0	1	0	0	0	1	8	5	3		6	3	2	116.8	156.5	1.565	47.6886	0	0	0	1	126	139	126	139	126	139	126	139	0.805112	39	39	39	39	439	59	41.5293
5325	4	6/4/18	11/30/78	39	2		0	0	0	0	0	0	0	0	0	0	0	1	6	3	3		3	3	2	81.85	159	1.59	32.3761	0	0	0	1	98	116	98	116	98.1	116	98.0333	116	0.616562	36.1	36.1	36.1	36.1	537	51	33.626
5326	4	6/6/18	6/27/66	51	2		0	0	0	0	0	0	0	0	0	0	1	0	8	6	2		6	4	2	113.5	150.5	1.505	50.1098	0	0	0	1	126	138	126	138	126	138	126	138	0.837209	42	41.8	42	41.9333	369	40	44.1058
5329	4	6/5/18	8/8/68	49	2		0	0	0	0	0	0	0	1	0	0	0	0	7	5	2		3	4	2	87.15	167	1.67	31.2489	0	0	0	1	104	115	104	115	104	115	104	115	0.622754	36	36	36	36	525	53	37.2707
5331	4	2018-07-27	5/18/68	50	2		1	0	0	0	0	0	0	1	0	0	1	0	7	4	3		6	6	2	75.85	155	1.55	31.5713	0	0	0	1	92.3	113.8	92	113.8	92.3	113.8	92.2	113.8	0.594839	30	30	30	30	534	46	31.9626
5332	4	6/4/18	7/17/69	48	2		0	0	0	0	0	0	0	0	0	0	0	1	7	4	3		4	3	2	83.85	158	1.58	33.5884	0	0	0	1	103	114	103	114	103	114	103	114	0.651899	31.5	31.5	31.5	31.5	633	66	29.8621
5333	4	6/13/18	6/12/69	49	2		0	0	0	0	0	0	0	1	0	0	0	0	4	4	0		6	3	2	80.45	164.4	1.644	29.7661	0	0	1	0	98	108	98	107.8	97.9	108.1	97.9667	107.967	0.595904	31	30.8	31	30.9333	568	65	33.7518
5334	4	6/5/18	5/4/74	44	2		0	0	0	0	0	0	0	0	0	0	1	0	7	5	2		6	3	2	91.55	169.6	1.696	31.8278	0	0	0	1	102	111	102	111.2	102	111	102	111.067	0.601415	32	32	32	32	486	56	40.8384
5335	4	5/10/18	9/3/79	38	2		0	0	0	0	0	0	0	0	0	0	0	0	3	3	0		6	3	2	56.6	166.9	1.669	20.3191	0	1	0	0	75.5	96	75	96.8	75.2	96	75.2333	96.2667	0.450769	25	25	25	25	567	57	32.2385
5338	4	6/7/18	1/16/74	44	2		0	0	0	0	0	0	0	0	0	0	0	1	4	3	1		6	3	2	59.3	158	1.58	23.7542	0	1	0	0	76	99	76	99	76	99	76	99	0.481013	27	27	27	27	595	64	28.7855
5343	4	6/7/18	11/25/67	50	2		0	0	0	0	0	0	0	0	0	0	0	0	5	5	0		6	3	2	73.6	162	1.62	28.0445	0	0	1	0	98	103	97.5	102.8	98	103	97.8333	102.933	0.603909	28	28	28	28	618	68	30.4366
5346	4	2018-07-25	7/10/85	33	2		0	0	0	0	0	0	0	0	0	0	1	0	6	5	1		2	3	2	85.35	159.4	1.594	33.5913	0	0	0	1	95	113	95.2	113	95	113	95.0667	113	0.596403	34.5	34.5	34.5	34.5	576	56	32.4288
5347	4	5/10/18	9/20/83	34	2		0	0	0	0	0	0	0	0	0	1	0	0	2	3	-1		6	4	2	56.5	163	1.63	21.2654	0	1	0	0	79.1	98	79.2	98	79.1	98	79.1333	98	0.485481	27.2	27.2	27.2	27.2	694	58	26.6115
5368	4	6/12/18	5/5/84	34	2		0	0	0	0	0	0	0	0	0	0	0	1	5	4	1		6	3	2	76.8	169	1.69	26.8898	0	0	1	0	89	111	89	111	89	111	89	111	0.526627	30	30	30	30	671	66	30.7982
5371	4	5/23/18	8/3/73	44	2		0	0	0	0	0	0	0	0	0	0	0	0	4	3	1		6	3	2	62.7	158.5	1.585	24.958	0	0	1	0	82	100	82	100	82	100	82	100	0.51735	25	25	25	25	602	64	28.9987
5372	4	5/8/18	9/20/80	37	2		0	0	0	0	0	0	0	0	0	0	1	0	7	6	1		4	2	2	114.7	169	1.69	40.1597	0	0	0	1	112.2	134.2	112.2	134.2	112.3	134.1	112.233	134.167	0.664103	43.2	43.1	43.2	43.1667	453	42	45.0851
5381	4	6/14/18	7/10/67	50	2		0	1	0	0	0	0	0	1	0	0	0	1	6	4	2		3	4	2	71.8	159	1.59	28.4008	0	0	1	0	90	109	90	109	90	109	90	109	0.566038	30	30	30	30	562	61	31.5663
5431	4	6/26/18	4/19/75	43	2		0	0	0	0	0	0	0	0	0	0	0	1	5	3	2		3	3	2	66.1	152	1.52	28.6098	0	0	1	0	83.1	105.2	83.1	105.2	83.2	105.2	83.1333	105.2	0.54693	34.1	34.1	34.2	34.1333	557	70	29.198
5434	4	5/7/18	12/10/76	41	2		0	0	0	0	0	0	0	1	0	0	0	1	7	4	3		3	3	2	81.85	161.5	1.615	31.3815	0	0	0	1	100	112	98	112.5	99.5	112	99.1667	112.167	0.614035	32	31	31.5	31.5	534	60	34.5402
5435	4	2018-07-10	10/30/72	45	2		0	0	0	0	0	0	0	0	0	0	0	1	5	4	1		6	4	2	85.4	174	1.74	28.2072	0	0	1	0	103.1	117.1	103.2	117.1	103.2	117.2	103.167	117.133	0.592912	35.2	35.2	35.2	35.2	494	49	41.3307
5437	4	6/28/18	10/9/84	33	2		0	0	0	0	0	0	0	0	0	0	1	0	5	3	2		3	4	3	68.25	153	1.53	29.1555	0	0	1	0	87	107	87	107.2	87	107	87	107.067	0.568627	28.5	28.5	28.5	28.5	554	64	29.8081
5439	4	6/20/18	4/16/79	39	2		0	0	0	0	0	0	0	0	0	0	1	0	5	4	1		6	6	2	68.55	158.8	1.588	27.1836	0	0	1	0	87	106.5	87	107	87	106.5	87	106.667	0.547859	28.5	28.5	28.5	28.5	602	63	29.6481
5441	4	2018-07-19	6/5/78	40	2		0	0	0	0	0	0	0	0	0	0	1	0	5	4	1		3	3	2	65.2	166	1.66	23.6609	0	1	0	0	86	100	86	100	86	100	86	100	0.518072	25	25	25	25	674	71	28.8025
5445	4	2018-07-09	4/29/86	32	2		0	0	0	0	0	0	0	1	0	0	1	0	4	3	1		6	2	2	57.85	158	1.58	23.1734	0	1	0	0	78	100.1	78	100.1	78	100.1	78	100.1	0.493671	32.1	32.1	32.1	32.1	692	72	25.5984
5452	4	2018-07-11	4/22/67	51	2		0	0	0	0	0	0	0	0	0	0	0	0	6	4	2		6	3	2	92.2	157	1.57	37.4052	0	0	0	1	103	117	103	117	103	117	103	117	0.656051	44	44	44	44	557	53	33.1665
5453	4	6/28/18	8/5/84	33	2		0	0	0	0	0	0	0	0	0	0	0	1	6	4	2		3	3	2	81.55	164	1.64	30.3205	0	0	0	1	92.1	114.3	92.2	114.3	92.2	114.3	92.1667	114.3	0.561992	38.1	38.1	38.2	38.1333	568	69	33.7387
5454	4	2018-07-12	3/19/82	36	2		0	0	0	0	0	0	0	0	0	0	1	0	4	3	1		6	3	2	64.1	159	1.59	25.355	0	0	1	0	92	109	92	109	92	109	92	109	0.578616	29	29	29	29	664	75	27.2399
5455	4	2018-07-12	9/26/82	35	2		0	0	0	0	0	0	0	0	0	0	0	1	7	5	2		4	4	2	128.4	169	1.69	44.9564	0	0	0	1	121	126	121	126	121	126	121	126	0.715976	46	46	46	46	397	40	51.0208
5460	4	2018-07-26	8/11/66	51	2		0	0	0	0	0	0	0	0	0	0	1	0	4	4	0		3	3	2	65.5	169	1.69	22.9334	0	1	0	0	86.1	100.2	86.2	100.2	86.2	100.3	86.1667	100.233	0.509862	34.1	34.1	34.2	34.1333	691	57	29.0639
5469	4	4/26/18	2/17/82	36	2		0	0	0	0	0	0	0	0	0	0	1	0	5	3	2		6	4	2	70.85	165.5	1.655	25.8669	0	0	1	0	86	106	84	104	86	106	85.3333	105.333	0.515609	28	28	28	28	619	65	31.0935
1004	5	1/4/18	8/3/68	49	1	60503	0	0	0	0	0	0	0	0	0	0	0	0	4	4	0		3	4	1	76.45	171.5	1.715	25.9926	0	0	1	0	90	99	89.7	99	89	99.5	89.5667	99.1667	0.522255	35	35	35	35	467	66	41.3399
1006	5	4/9/18	2/24/70	48	1	60153	0	0	0	0	0	1	0	0	0	1	0	0	3	5	-2		6	1	1	58.4	176	1.76	18.8533	0	1	0	1	76.2	91.44	76.2	91.44	76.2	91.44	76.2	91.44	0.432955	22	22	22	22	638	75	32.1146
1012	5	4/29/19	12/16/64	54	1	60502	0	0	0	0	0	0	0	1	0	0	0	0	3	3	0	0	6	6	1	72.65	177.5	1.775	23.0589	0	1	0	0	86	102	86.1	101.5	89		87.0333	101.75	0.490329	29.3	31	31.1	30.4667	601	65	35.5022
1020	5	3/16/18	3/24/61	56	1	60153	1	0	0	0	0	0	0	1	0	0	0	0	4	4	0		1	1	1	84.75	176.5	1.765	27.2051	0	0	1	0	93.98	104.14	93.98	104.14	93.98	104.14	93.98	104.14	0.532465	32	37	37	35.3333	512	58	41.0381
1021	5	10/18/18	12/27/64	53	1	60153	0	0	0	0	0	0	0	0	1	0	0	0	1	3	-2	0	2	2	1	58.2	180.4	1.804	17.8834	1	0	0	0	72.3	97	72	97.2	73.2	96.7	72.5	96.9667	0.401885	24	24.6	23.3	23.9667	781	76	28.5304
1030	5	6/4/18	1/7/60	58	1	60188	0	0	0	0	0	0	0	1	0	0	0	0	4	5	-1		2	1	1	90.25	183.4	1.834	26.8317	0	0	1	0	109.1	107.5	109	107.3	109.1	109.5	109.067	108.1	0.594693	33	33.1	33.1	33.0667	479	58	46.4284
1038	5	4/11/18	5/9/58	59	1	60153	0	0	0	0	0	0	0	0	0	0	1	0	5	4	1		1	1	1	74.95	179.5	1.795	23.2618	0	1	0	0	86.36	93.98	86.36	93.98	86.36	93.98	86.36	93.98	0.481114	31	31	31	31	616	73	35.6645
1039	5	1/11/18	3/24/65	52	1	60153	0	0	0	0	0	0	0	1	0	0	0	1	8	5	3		6	6	1	156.4	170	1.7	54.1176	0	0	0	1	142.24	132.08	143.256	127	144.78	132.08	143.425	130.387	0.843678	47	48	48	47.6667	295	28	67.2172
1047	5	2/14/18	1/24/69	49	1	60609	0	0	0	0	0	0	0	0	0	0	0	0	2	6	-4		1	1	1	66.25	183	1.83	19.7826	0	1	0	0	81.28	88.9	81.28	88.9	81.28	88.9	81.28	88.9	0.444153	26	26	26	26	520	59	41.0864
1049	5	6/5/18	7/29/83	34	1	60153	0	0	0	0	0	0	0	1	0	0	0	0	3	4	-1	0	1	1	1	63.7	176.1	1.761	20.541	0	1	0	0	95	87.5	95	88	95.3	87.7	95.1	87.7333	0.540034	27.8	27.5	27.5	27.6	661	71	31.7812
1053	5	4/3/18	10/4/68	49	1	60181	1	0	1	0	1	0	0	1	0	0	1	0	7	4	3		2	1	1	105.25	176	1.76	33.9779	0	0	0	1	119.38	106.68	119.38	106.68	119.38	106.68	119.38	106.68	0.678295	33	33	33	33	469	50	45.7215
1065	5	3/22/18	2/25/72	46	1	60651	0	0	0	0	0	0	0	1	0	1	0	0	5	6	-1		1	1	1	77.9	181	1.81	23.7783	0	1	0	0	86.36	93.98	86.36	93.98	86.36	93.98	86.36	93.98	0.477127	28	28	28	28	574	52	38.4211
1066	5	6/13/18	12/26/77	40	1	60153	0	0	0	0	0	0	0	0	0	0	1	0	4	4	0	1	3	3	1	98.45	176.5	1.765	31.6029	0	0	0	1	113.5	98.8	113.4	99	113.6	98.5	113.5	98.7667	0.643059	34	33.7	33.6	33.7667	386	54	52.655
1086	5	1/24/19	9/3/68	50	1	60153	0	0	0	0	0	0	0	1	0	0	1	0	4	3	1	1	5	5	1	98.75	170.7	1.707	33.8899	0	0	0	1	110.4	115	110	115	110		110.133	115	0.645187	40	39.8		39.9	467	71	43.1994
1108	5	6/13/19	12/5/72	46	1	60153	0	0	0	0	0	0	0	0	0	0	0	0	4	4	0	0	3	3	1	69.35	169.7	1.697	24.0815	0	1	0	0	89.2	100	89.1	99	89	98	89.1	99	0.525044	27.1	27	26.5	26.8667	609	76	32.5219
1111	5	1/22/19	10/6/73	45	1	60101	0	0	0	0	0	0	0	0	0	0	1	0	7	4	3	1	4	4	1	125.1	182.2	1.822	37.6843	0	0	0	1	131.3	133.6	128.4	132.6	133.2	132.7	130.967	132.967	0.718807	35.1	34.7	33.4	34.4	531	56	45.8188
1116	5	2/27/18	7/2/66	51	1	60153	1	0	0	0	0	0	0	1	0	0	0	1	8	5	3		1	1	1	130.75	177	1.77	41.7345	0	0	0	1	129.54	93.98	129.54	91.44	129.54	93.98	129.54	93.1333	0.731864	45	45	44	44.6667	221	27	87.4145
1118	5	7/25/19	10/17/77	41	1	60104	0	0	0	0	0	0	0	0	0	1	0	0	6	6	0	0	6	6	1	94.25	178.5	1.785	29.5805	0	0	1	0	104	108	104.5	108.5			104.25	108.25	0.584034	39	40.5	39.5	39.6667	555	67	40.1804
1131	5	10/16/18	6/7/73	45	1	61053	0	0	0	0	0	0	0	0	0	0	0	0	3	3	0	0	7	7	1	85.25	179.1	1.791	26.5768	0	0	1	0	99.1	106	99.4	107.1	100.2	108.4	99.5667	107.167	0.555928	29.8	29.5	29.8	29.7	625	82	36.1545
1153	5	10/12/18	12/1/75	42	1	60155	0	0	0	0	0	0	0	0	0	0	1	0	4	4	0	0	3	3	1	91.5	163.6	1.636	34.1865	0	0	0	1	100.5	100	100.4	99.5			100.45	99.75	0.613998	39.8	39.8		39.8	523	75	36.6846
1156	5	1/17/19	5/18/76	42	1	60155	0	0	0	0	0	0	0	0	0	1	0	0	3	5	-2	0	2	3	1	58.6	167.5	1.675	20.8866	0	1	0	0	76.3	91	76.4	91.9	76.9	92.4	76.5333	91.7667	0.456915	31	31.6	32	31.5333	703	68	27.6572
1163	5	6/19/18	9/15/84	33	1	60637	0	1	0	0	0	0	0	0	0	0	1	0	4	3	1	1	2	2	1	78.5	175.5	1.755	25.4868	0	0	1	0	105.5	84.5	105	84	105.2	84.2	105.233	84.2333	0.59962	30	30.2	29.9	30.0333	519	68	39.6554
1166	5	6/19/18	3/28/68	50	1	60153	0	0	0	0	0	0	0	0	0	0	0	0	6	5	1	0	3	4	1	65.8	166	1.66	23.8786	0	1	0	0	85	97	84.5	96.5	85	96.5	84.8333	96.6667	0.511044	30	30	30	30	480	54	37.4201
1171	5	6/18/18	7/17/69	48	1	60446	0	1	0	0	0	0	0	1	0	0	0	0	3	2	1	1	3	4	1	93.7	183.8	1.838	27.7363	0	0	1	0	101.1	103.2	101.3	102.9	101.3	103	101.233	103.033	0.55078	34.5	34.3	34.5	34.4333	516	66	44.3023
1172	5	6/25/18	1/26/65	53	1	60153	0	0	0	0	0	0	0	0	0	1	0	0	1	3	-2	0	1	1	1	67.85	179	1.79	21.176	0	1	0	0	84	99.3	85	99.5	84.5	99.7	84.5	99.5	0.472067	29	29.2	29.3	29.1667	540	92	38.6171
1173	5	10/22/18	3/1/65	53	1	60155	0	0	0	0	0	0	0	1	0	0	0	0	2	4	-2	0	1	2	1	71.65	169.1	1.691	25.057	0	0	1	0	86.5	96.8	86.5	96.4	86.5	95.5	86.5	96.2333	0.511532	27.5	28	27	27.5	690	58	29.7169
1176	5	10/2/18	11/20/73	44	1	60617	0	0	0	0	0	0	0	0	0	0	0	0	4	3	1	1	4	4	1	80.25	171	1.71	27.4443	0	0	1	0	96.2	106	96.9	104	96	105	96.3667	105	0.563548	32	33	31	32	583	77	35.0651
1188	5	10/23/18	7/23/65	53	1	60153	0	0	0	0	0	0	0	0	0	1	0	0	3	4	-1	0	2	2	1	67.1	175.4	1.754	21.8104	0	1	0	0	90.5	94.2	91.1	93.2	91.4	93.1	91	93.5	0.518814	25.4	25.4	25.1	25.3	640	63	32.7092
1205	5	7/11/19	11/2/84	34	1	60155	0	0	0	0	0	0	0	0	0	0	0	0	3	4	-1	0	6	2	1	70.5	176	1.76	22.7596	0	1	0	0	83.5	91	83.4	92.5	82.8	92.6	83.2333	92.0333	0.472917	31.4	31.6	31.5	31.5	680	85	31.7349
1238	5	6/6/19	8/28/77	41	1	60153	0	0	0	0	0	0	0	0	0	0	0	0	4	4	0	0	6	4	1	69.4	172	1.72	23.4586	0	1	0	0	75	99.9	74.8	100	74.1	99.7	74.6333	99.8667	0.433915	27.4	28	27.6	27.6667	674	73	30.7685
1253	5	5/29/18	4/5/75	43	1	60153	0	0	0	0	0	0	0	1	0	0	1	0	6	5	1	0	1	1	1	85.3	179.1	1.791	26.5924	0	0	1	0	94	99	95	99	95	99	94.6667	99	0.528569	32.3	32.5	32.4	32.4	529	55	40.9839
1305	5	6/27/18	11/7/66	51	1	60612	0	0	0	0	0	0	0	1	0	0	0	0	5	5	0	0	2	3	1	78.35	168	1.68	27.7601	0	0	1	0	102	89.7	101.5	89.6	101.5	89.7	101.667	89.6667	0.605159	31.1	31	31.2	31.1	435	58	42.5092
1314	5	6/5/18	8/4/66	51	1	60104	0	0	0	0	0	0	0	0	0	0	1	0	5	3	2	1	4	3	1	85.6	174.5	1.745	28.1114	0	0	1	0	97	114	97	113.5	97	113.5	97	113.667	0.555874	35	35	35	35	604	70	35.7178
1317	5	6/25/18	4/19/67	51	1	60302	1	1	0	0	0	0	0	1	0	0	0	1	9	4	5	1	1	1	1	156.2	169	1.69	54.69	0	0	0	1	165	151.5	165	151.5	165.1	151.4	165.033	151.467	0.976529	39.2	39	39.3	39.1667	312	39	63.87
1322	5	2018-07-31	9/27/71	46	1	60104	0	0	0	0	0	0	0	0	0	0	0	0	4	4	0	0	2	2	1	102.9	186	1.86	29.7433	0	0	1	0	106.426	119.634	106.172	118.872	106.68	118.11	106.426	118.872	0.572183	35.2	35.1	35.3	35.2	560	64	43.2826
1330	5	10/22/18	10/1/70	48	1	60615	0	0	0	0	0	0	0	1	0	1	0	0	3	5	-2	0	3	1	1	63.5	171.05	1.7105	21.7034	0	1	0	0	80.05	81.5	80.4	81.7			80.225	81.6	0.469015	30.08	30.8		30.44	650	83	30.776
1340	5	6/26/18	4/3/72	46	1	60104	0	0	0	0	0	0	0	0	0	0	0	1	6	4	2	0	4	4	1	92.7	172.5	1.725	31.1531	0	0	0	1	98	108	98	108	98	108	98	108	0.568116	36	36	36	36	556	71	38.0144
1341	5	7/2/18	10/1/70	47	1	60108	0	0	0	0	0	0	0	0	0	0	1	0	3	3	0	1	1	1	1	81.5	171	1.71	27.8718	0	0	1	0	95	107.118	95.5	106.934	96	107.442	95.5	107.165	0.55848	33	33	33.2	33.0667	728	79	30.0116
1363	5	6/15/18	3/17/78	40	1	60612	0	0	0	0	0	0	0	1	0	0	0	1	6	4	2	1	2	2	1	116.45	168.3	1.683	41.1122	0	0	0	1	133	148	133	148	133	148	133	148	0.790255	42	42.5	42	42.1667	493	66	42.3569
1394	5	10/2/18	4/8/71	47	1	60153	1	1	0	0	0	0	0	1	0	0	1	0	5	4	1	1	2	1	1	101.2	171.7	1.717	34.3273	0	0	0	1	108.9	106.9	108.3	106.6	108	108.9	108.4	107.467	0.631334	34	34.4	34.8	34.4	419	46	47.5629
1417	5	7/20/19	12/7/79	39	1	60163	0	0	0	0	0	0	0	1	0	0	0	1	7	5	2	1	4	4	1	141.2	179	1.79	44.0685	0	0	0	1	132.8	123.9	131.5	124.8	133.2	124.4	132.5	124.367	0.740223	39.3	39.9	40.1	39.7667	384	48	58.2184
1422	5	9/6/18	8/26/79	39	1	60104	0	1	0	0	0	0	0	1	0	0	0	1	7	5	2	1	2	2	1	147.6	172.5	1.725	49.603	0	0	0	1	150	145.6	149.9	145.3	149.6	145.9	149.833	145.6	0.868599	40.8	40.6	39.9	40.4333	433	70	51.2147
1439	5	2018-08-21	12/3/73	44	1	60153	0	0	0	0	0	0	0	0	0	1	0	0	3	4	-1	0	1	1	1	75	177	1.77	23.9395	0	1	0	0	83	86	84	86	83.9	87	83.6333	86.3333	0.472505	29.3	29.4	29.5	29.4	542	60	38.5167
1449	5	10/16/18	10/9/82	36	1	60104	0	0	0	0	0	0	0	0	0	0	1	0	5	4	1	0	1	3	1	85.6	172	1.72	28.9346	0	0	1	0	94	98.3	94.4	98.3			94.2	98.3	0.547674	34	33.9		33.95	630	75	33.9278
1453	5	2018-08-13	6/13/75	43	1	60104	0	0	0	0	0	0	0	0	0	0	0	0	4	4	0	0	2	2	1	84.8	180.2	1.802	26.1148	0	0	1	0	92.1	91.5	93	88.5	93	89	92.7	89.6667	0.514428	31.3	31.8	31.8	31.6333	652	90	35.3239
1468	5	11/20/18	12/24/65	52	1	60104	1	0	0	0	0	0	0	0	0	0	0	0	4	4	0	0	1	2	1	69.25	167.7	1.677	24.6237	0	1	0	0	91.1	99.2	90.8	99	91.1	100.4	91	99.5333	0.542636	29.9	29.5	28.5	29.3	568	80	33.6649
1473	5	2018-08-13	3/26/68	50	1	60526	0	0	0	0	0	0	0	1	0	1	0	0	4	7	-3	0	1	1	1	65.8	160.3	1.603	25.607	0	0	1	0	84.5	82.1	84.8	82	84.5	82.1	84.6	82.0667	0.52776	30.4	30.9	30.8	30.7	548	58	31.972
1486	5	2018-08-14	10/18/71	46	1	60504	0	0	0	0	0	0	0	1	0	0	1	0	6	4	2	1	2	3	1	102.45	178	1.78	32.3349	0	0	0	1	105	125.3	104	124.1	104.5	124.9	104.5	124.767	0.587079	32	33	33.5	32.8333	499	64	44.1281
1496	5	2018-08-09	3/25/73	45	1	60644	0	0	0	0	0	0	0	1	0	0	0	0	3	3	0	0	2	2	1	70.45	158	1.58	28.2206	0	0	1	0	85.1	98.1	85.7	97.9	86.1	96.4	85.6333	97.4667	0.541983	32.2	31.1	32.1	31.8	535	72	32.3044
1502	5	2018-08-24	4/29/79	39	1	60619	0	0	0	0	0	0	0	0	0	0	1	0	6	4	2	1	7	7	1	115.45	181	1.81	35.2401	0	0	0	1	118	126.2	119	126.9	117	126.1	118	126.4	0.651934	35.1	35	34.8	34.9667	605	80	40.5486
1526	5	9/14/18	12/17/71	46	1	60104	0	0	0	0	0	0	0	1	0	0	0	0	4	4	0	0	6	6	1	86.8	171	1.71	29.6843	0	0	1	0	101.8	114.9	102.2	115.3	102.5	115.6	102.167	115.267	0.597466	33.5	34.5	34.6	34.2	517	49	39.0172
1528	5	2018-08-28	12/10/69	48	1	60162	0	0	0	0	0	0	0	1	0	0	0	0	3	3	0	0	3	4	1	77.6	170.1	1.701	26.8196	0	0	1	0	86.36	102.8	91.948	102.9	90.932	103.1	89.7467	102.933	0.527611	34.9	35	37.1	35.6667	665	68	31.3653
1535	5	9/10/18	1/8/71	47	1	60153	0	0	0	0	0	0	0	0	0	0	0	0	4	4	0	0	3	3	1	78.8	173.5	1.735	26.1774	0	0	1	0	90.1	101.5	90.5	101	90	101.1	90.2	101.2	0.519885	30	29.8	28.9	29.5667	574	77	36.109
1551	5	2018-08-09	12/4/75	42	1	60155	0	0	0	0	0	0	0	0	0	0	1	0	5	4	1	1	3	2	1	112.95	182.4	1.824	33.9497	0	0	0	1	115.7	118.9	115.7	118.6	114.7	117.9	115.367	118.467	0.632493	35	35.5	34.5	35	437	52	51.6926
1595	5	10/1/18	8/29/66	52	1	60612	0	0	0	0	0	0	0	1	0	0	0	0	4	4	0	0	1	1	1	97	185.5	1.855	28.1893	0	0	1	0	106.5	112.5	107	112	107.5	112	107	112.167	0.576819	33.5	36	34	34.5	629	69	39.0469
1596	5	7/25/19	10/24/65	53	1	60153	0	0	0	0	0	0	0	1	0	0	0	1	7	4	3	1	1	1	1	93.05	157.5	1.575	37.5107	0	0	0	1	99.9	104.9	110.3	104.7	110.6	105.6	106.933	105.067	0.678942	38.6	38.9	39	38.8333	461	61	38.1993
1597	5	11/26/18	7/29/67	51	1	60152	0	0	0	0	0	0	0	0	0	0	0	1	5	3	2	1	2	1	1	91.9	167.5	1.675	32.7556	0	0	0	1	112.5	116.9	112.3	116.5	111.9	117.1	112.233	116.833	0.67005	33	32.5	31.5	32.3333	572	70	35.6219
1600	5	7/25/18	3/26/72	46	1	60403	0	0	0	0	0	0	0	0	0	0	1	0	5	4	1	0	1	2	1	69.5	158	1.58	27.8401	0	0	1	0	91	87.5	91.4	87.5			91.2	87.5	0.577215	30	30		30	618	83	28.966
1605	5	7/26/18	5/25/70	48	1	60104	0	1	0	0	0	0	0	0	0	0	1	0	4	4	0	0	3	2	1	94.55	174.2	1.742	31.1577	0	0	0	1	103	115.3	103.2	115.8	104	116.2	103.4	115.767	0.593571	37	36	38	37	579	59	37.62
1615	5	8/1/19	3/23/70	49	1	60153	0	0	0	0	0	0	0	0	0	0	1	0	5	4	1	1	6	6	1	93.95	185.5	1.855	27.3029	0	0	1	0	107.7	103.9	107.5	104.1	107.8	104.2	107.667	104.067	0.580413	31.2	31	31	31.0667	588	58	40.7269
1628	5	2018-08-22	8/12/69	49	1	60153	0	0	0	0	0	0	0	0	0	1	0	0	4	5	-1	0	1	2	1	82.3	170	1.7	28.4775	0	0	1	0	93.8	90.5	94	90.6			93.9	90.55	0.552353	30.2	30		30.1	478	47	40.6015
1634	5	7/23/19	7/14/77	42	1	60623	0	0	0	0	0	0	0	0	0	0	0	0	3	4	-1	0	1	1	1	86.45	184.5	1.845	25.3964	0	0	1	0	91	105.5	91.5	106.5		105.5	91.25	105.833	0.49458	37	37		37	474	54	46.8858
1642	5	7/27/19	4/10/71	48	1	60653	0	0	0	0	0	0	0	1	0	0	1	0	4	3	1	1	4	4	1	89.4	170	1.7	30.9343	0	0	0	1	101	109	101	109	101	109	101	109	0.594118	31	31	31	31	529	72	38.2709
1644	5	7/29/19		53	1	60616	0	1	0	0	0	0	0	1	0	0	0	0	3	3	0	0	4	3	1	79.25	176.5	1.765	25.4396	0	0	1	0	86	100.1	86.1	99.6	85.6	99.6	85.9	99.7667	0.486686	34.6	35	34.2	34.6	625	80	34.8062
1698	5	8/2/19	10/25/75	43	1	60438	0	0	0	0	0	0	0	1	0	0	0	0	5	4	1	0	3	3	1	105.8	180	1.8	32.6543	0	0	0	1	113	114.25	113	114			113	114.125	0.627778	33.5	33.5		33.5	456	54	48.3679
1701	5	2019-02-19	1/18/71	48	1	60104	0	1	0	0	0	0	0	0	0	0	1	0	6	5	1	0	7	7	1	126.45	185.7	1.857	36.6687	0	0	0	1	120.7	121.6	121.8	121.9	120.8	121.3	121.1	121.6	0.652127	35.4	35.7	36.6	35.9	516	69	48.1838
1702	5	8/2/19	9/14/67	51	1	60153	0	0	0	0	0	0	0	0	0	0	0	0	3	3	0		5	5	1	81.75	175.6	1.756	26.5118	0	0	1	0	85.5	99.1	85.6	99	86.1	98.2	85.7333	98.7667	0.488231	36.1	35.6	34.8	35.5	562	74	37.651
1711	5	8/2/19	12/17/66	52	1	60304	0	0	0	1	0	0	0	1	0	0	0	0	2	3	-1	0	1	3	1	80	177.5	1.775	25.3918	0	0	1	0	96.9	102.3	96.7	103.1	96.4	102.1	96.6667	102.5	0.544601	32.6	32.9	33.1	32.8667	597	59	36.3971
1716	5	8/2/19	3/11/70	49	1	60153	0	0	0	0	0	0	0	0	0	0	0	0	3	4	-1	0	1	1	1	84.95	184	1.84	25.0916	0	0	1	0	87.6	103.4	87.4	104.3	87.6	103.6	87.5333	103.767	0.475725	28.5	27.9	28.8	28.4	576	63	39.987
1724	5	8/2/19	1965-07-11	54	1	60153	0	0	0	1	1	0	0	1	0	0	0	0	2	3	-1	0	6	6	1	76.55	173.9	1.739	25.3131	0	0	1	0	96	103.5	95.75	103.5			95.875	103.5	0.551323	32	32.5		32.25	655	75	32.6413
1728	5	8/2/19	12/16/80	38	1	60153	0	0	0	1	0	0	0	0	0	1	0	0	2	5	-3	0	3	1	1	58.05	175.5	1.755	18.8472	0	1	0	0	72.4	93	72.3	93.2	72.6	93.7	72.4333	93.3	0.412726	21.6	21.8	21.7	21.7	635	70	32.0561
1729	5	8/2/19	10/1/65	53	1	60155	0	1	0	0	0	0	0	0	0	0	1	0	6	4	2	1	1	1	1	99.5	169	1.69	34.8377	0	0	0	1	114	113.5	113.5	113			113.75	113.25	0.673077	34	33.5		33.75	552	102	37.7533
1734	5	8/2/19	3/28/65	54	1	60622	0	0	0	0	0	0	0	0	0	1	0	0	4	5	-1	0	1	1	1	75	178	1.78	23.6713	0	1	0	0	82	100.9	82.1	100.6	81	100.4	81.7	100.633	0.458989	29	29.5	30	29.5	660	83	33.4421
1735	5	4/11/19	10/24/78	40	1	60626	1	0	0	0	0	0	0	0	0	0	0	0	2	4	-2	0	4	1	1	73.45	175	1.75	23.9837	0	1	0	0	80.6	100.4	78.2	100.2	78.1	100.1	78.9667	100.233	0.451238	35.2	34.6	33.8	34.5333	646	80	32.9815
1738	5	8/2/19	12/26/71	47	1	60624	1	0	0	0	0	0	0	1	0	0	1	0	7	4	3	1	1	1	1	137.45	177	1.77	43.8731	0	0	0	1	145	138	146.5	139.2	143.9	136.6	145.133	137.933	0.819962	39	39.5	39.2	39.2333	460	59.8	49.9118
1744	5	3/19/19	6/2/63	55	1	60153	0	0	0	0	0	0	0	0	0	0	1	0	5	4	1	1	3	3	1	105.65	184.6	1.846	31.0032	0	0	0	1	114.5	109.5	113.9	106.9	114.2	107.9	114.2	108.1	0.618635	29.9	30.8	30.1	30.2667	599	72	41.0171
1762	5	4/16/19	5/30/79	39	1	60153	0	0	0	0	0	1	0	0	0	0	0	0	2	4	-2	0	6	1	1	64	166	1.66	23.2254	0	1	0	0	88	95	88.5	96	88	96	88.1667	95.6667	0.531124	26.2	26.3	26	26.1667	706	81	27.7261
1767	5	5/24/19	5/6/66	53	1	60153	0	1	0	0	0	0	0	1	0	0	0	1	6	4	2	1	1	2	1	110.65	175.5	1.755	35.925	0	0	0	1	117.5	120.1	118.2	119.2	118	119	117.9	119.433	0.671795	36.2	36.5	36.1	36.2667	497	81	44.1347
1771	5	2019-04-29	5/3/69	49	1	60620	0	0	0	0	0	0	0	0	0	1	0	0	2	3	-1		1	6	1	50.1	180.65	1.8065	15.3519	1	0	0	0	78.8	91.1	77.2	90.1	78.2	89.1	78.0667	90.1	0.432143	22.3	22.8	22.6	22.5667	798	70	27.3434
1819	5	5/24/19	9/8/69	49	1	60153	0	0	0	0	0	0	0	0	0	1	0	0	4	6	-2	0	2	1	1	72.12	171	1.71	24.664	0	1	0	0	88.5	103.5	88.5	104			88.5	103.75	0.517544	31.5	32		31.75	571	73	34.8225
1824	5	5/21/19	7/2/78	40	1	60104	0	0	0	0	0	0	0	1	0	0	1	0	5	1	4	1	2	3	1	104.5	174.6	1.746	34.279	0	0	0	1	114.5	120.2	112.1	119.8	112	119.7	112.867	119.9	0.64643	36.9	36.8	37.3	37	465	68	45.3963
1826	5	5/22/19	8/23/76	42	1	60645	0	0	0	0	0	0	0	0	0	0	0	0	2	2	0	0	1	1	1	90	182	1.82	27.1706	0	0	1	0	97	104	97.5	101		102	97.25	102.333	0.534341	34	34		34	556	69	40.8901
1836	5	6/13/19	11/6/67	51	1	60628	0	0	0	0	0	0	0	0	0	0	1	0	6	4	2	0	6	6	1	91.55	168	1.68	32.4369	0	0	0	1	109.22	105.41	110.49	107.95		106.68	109.855	106.68	0.653899	33.02	34.29		33.655	419	47	45.073
1841	5	5/31/19	7/17/74	44	1	60401	0	1	0	0	0	0	0	0	0	0	0	0	2	3	-1	0	1	1	1	70.2	172	1.72	23.729	0	1	0	0	83.6	101.2	83.9	101.5	84.1	101.3	83.8667	101.333	0.487597	30	29.5	29.5	29.6667	567	70	35.1368
1852	5	6/17/19	5/1/68	51	1	60303	1	1	0	0	0	0	0	0	0	0	1	0	3	4	-1	1	3	2	1	99.85	177	1.77	31.8714	0	0	0	1	112	108	111.5	107	111.7	108.5	111.733	107.833	0.631262	36.5	35.6	36	36.0333	545	65	40.7624
1859	5	6/20/19	11/25/74	44	1	60133	0	1	0	0	0	0	1	1	0	0	0	1	6	3	3	0	4	5	1	86.55	164	1.64	32.1795	0	0	0	1	104	100	102	99.5	102		102.667	99.75	0.626016	34	34		34	457	64	40.1814
1878	5	6/27/19	3/8/71	48	1	60104	0	0	0	0	0	0	0	1	0	1	0	0	3	4	-1	0	2	2	1	76.2	183	1.83	22.7537	0	1	0	0	83	84	83	85			83	84.5	0.453552	29.5	30		29.75	462	65	46.2397
1904	5	7/13/19	1/6/64	55	1	60153	0	0	0	0	0	0	0	0	0	0	0	0	2	2	0	0	5	5	1	86.8	189.5	1.895	24.1714	0	0	0	0	90.5	94	91	94			90.75	94	0.478892	36	36		36	659	70	37.9465
3005	1	3/8/18		42	1		0	0	0	0	0	0	0	0	0	0	1	0	6	5	1		6	6	1	64.7	156	1.56	26.5861	0	0	1	0	84.4	97.5	84.4	97.5			84.4	97.5	0.541026	33.3	33.2	33.3	33.2667	420	55	37.5903
3006	1	2018-01-24	4/7/66	51	1		0	0	0	0	0	0	0	0	0	0	0	0	3	4	-1	0	6	1	1	57	165.5	1.655	20.8103	0	1	0	0	80.5	92.5	80.7	92.5			80.6	92.5	0.487009	29.6	29.6		29.6	606	66	30.2418
3008	1	5/7/18		52	1		0	0	0	0	0	0	0	0	0	0	0	0	3	3	0		6	6	1	58.8	160.1	1.601	22.9401	0	1	0	0	78.8	89.9	78.4	89.9			78.6	89.9	0.490943	31.6	31.6		31.6	446	38	36.7735
3017	1	11/21/18	1968-07-21	50	1		0	0	0	0	0	0	0	0	0	0	0	0	1	1	0		3	2	1	65.5	172.1	1.721	22.1146	0	1	0	0	79.5	89.8	79.6	89.9			79.55	89.85	0.462231	28.1	28.1		28.1	496	56	38.5856
3018	1	2/20/19	11/8/67	51	1		0	0	0	0	0	0	0	0	0	0	0	0	5	5	0	0	5	4	1	78.9	177.4	1.774	25.0709	0	0	1	0	95.9	104.9	96	105			95.95	104.95	0.540868	35.3	35.3		35.3	530	58	39.7115
3024	1	3/6/19		41	1		0	0	0	0	0	0	0	0	0	0	0	0	2	2	0	0	1	1	1	52	157.6	1.576	20.9359	0	1	0	0	71.9	82	72.3	82.2			72.1	82.1	0.457487	27	27		27	523	59	30.9443
3031	1	2/19/19	12/20/56	62	1		0	0	0	0	0	0	0	0	0	0	0	0	3	3	0	0	1	1	1	68.9	160.5	1.605	26.7466	0	0	1	0	89.7	95.3	89.8	95.4			89.75	95.35	0.55919	33.1	33.1		33.1	396	42	41.6798
3033	1	2/18/19	7/24/83	35	1		0	0	0	0	0	0	0	0	0	0	0	0	6	6	0	0	1	1	1	69.7	166	1.66	25.2939	0	0	1	0	90.8	97.7	90.9	97.8			90.85	97.75	0.547289	32.1	32.1		32.1	483	66	37.6137
3043	1	11/21/18	3/16/72	46	1		0	0	0	0	0	0	0	0	0	1	0	0	4	5	-1	0	3	3	1	56.9	160.3	1.603	22.1434	0	1	0	0	78.3	88.6	78.1	88.5			78.2	88.55	0.487835	28.4	28.3		28.35	520	61	32.4166
3054	1	8/22/18	3/6/71	47	1		0	0	1	1	0	0	0	0	0	1	0	0	4	5	-1	0	2	2	1	62.8	163.7	1.637	23.4349	0	1	0	0	83.4	92	83.5	92			83.45	92	0.509774	29.9	29.9		29.9	537	73	33.2411
3056	1	2/27/19	9/16/73	45	1		0	0	0	0	0	0	0	1	0	0	0	1	4	2	2	1	1	2	1	76.7	163.4	1.634	28.7271	0	0	1	0	95.5	101.3	95.6	101.3			95.55	101.3	0.584761	38.9	38.9		38.9	421	56	41.5911
3058	1	11/27/18		46	1		0	0	0	0	0	0	0	0	0	0	0	0	4	4	0	0	1	1	1	60.8	172.7	1.727	20.3854	0	1	0	0	80.5	85.9	80.4	85.5			80.45	85.7	0.465837	26.7	26.7		26.7	511	57	37.4315
3064	1	6/19/18	4/1/50	68	1		0	0	0	0	0	0	0	0	1	0	0	0	5	6	-1	0	1	1	1	47	154.7	1.547	19.6389	0	1	0	0	70.4	81.4	70.3	82		81.5	70.35	81.6333	0.454751	28.5	28.6		28.55	652	82	24.8725
3069	1	6/18/18	3/6/77	41	1		0	0	0	0	0	0	0	0	0	0	0	0	2	2	0	0	1	1	1	56.7	169.4	1.694	19.7586	0	1	0	0	72.6	90.9	72.4	90.8			72.5	90.85	0.427981	27	27		27	520	60	35.3859
3075	1	12/7/18	1/2/66	52	1		0	0	0	0	0	0	0	0	0	0	0	0	8	8	0	0	1	1	1	75	171.1	1.711	25.6189	0	0	1	0	91.9	100.5	91.8	100.5			91.85	100.5	0.536821	35.5	35.5		35.5	430	53	43.8414
3081	1	6/28/18		55	1		0	0	0	0	0	0	0	0	0	0	0	0	5	6	-1	0	2	2	1	62.7	170.8	1.708	21.4927	0	1	0	0	81.8	93.1	81.4	93			81.6	93.05	0.477752	31.1	31		31.05	504	64	37.3649
3083	1	11/21/18	5/15/75	43	1		0	0	0	0	0	0	0	0	0	1	0	0	6	6	0	0	3	3	1	77.5	178.8	1.788	24.2419	0	1	0	0	86.9	97.7	87.1	97.5			87	97.6	0.486577	31.5	31.6		31.55	481	55	43.2461
3087	1	2/18/19	8/28/69	49	1		0	0	0	0	0	0	0	0	0	0	0	0	5	5	0	0	2	1	1	70.7	159.2	1.592	27.8954	0	0	1	0	95.1	101.5	95.3	101.6			95.2	101.55	0.59799	35.6	35.6		35.6	525	70	33.1646
3088	1	8/27/18	3/15/75	43	1		0	0	0	0	0	0	0	0	0	0	1	0	3	3	0	0	2	2	1	76.6	175.4	1.754	24.8983	0	1	0	0	88.3	100.3	88.4	100.2			88.35	100.25	0.503706	34.5	34.5		34.5	414	60	47.2238
3097	1	11/28/18		45	1		0	0	0	0	0	0	0	0	0	1	0	0	1	4	-3	0	1	1	1	52.1	158.3	1.583	20.791	0	1	0	0	71.7	81.4	71.5	81.4			71.6	81.4	0.452306	26.5	26.5		26.5	469	58	34.0307
3101	1	11/28/18	2/28/66	52	1		0	0	0	0	0	0	0	0	0	0	0	0	4	4	0	0	3	2	1	57.3	166.9	1.669	20.5704	0	1	0	0	83	89.6	82.9	89.4			82.95	89.5	0.497004	26.1	25.8		25.95	577	62	31.8654
3105	1	3/14/18	2/28/66	52	1		0	0	0	0	0	0	0	0	0	0	0	0	5	4	1		6	6	1	61.7	169	1.69	21.6029	0	1	0	0	86	92.7	85.5	92	84.7	92.2	85.4	92.3	0.505325	29.5	29.2		29.35	528	54	35.305
3107	1	3/7/18	1/23/61	57	1		0	0	0	0	0	0	0	0	0	0	1	0	5	5	0		6	6	1	71.6	161.5	1.615	27.4516	0	0	1	0	94.2	101.4	94.1	101.2			94.15	101.3	0.582972	35.3	35.3		35.3	458	54	37.7443
3109	1	8/30/18	7/10/73	45	1		0	0	0	0	0	0	0	1	0	0	0	1	6	3	3	0	4	4	1	93	168.2	1.682	32.8724	0	0	0	1	106.9	116	107	116.1			106.95	116.05	0.63585	39.7	39.7		39.7	412	56	45.8911
3110	1	11/13/18	2/15/82	36	1		0	0	0	0	0	0	0	0	0	0	1	0	4	4	0	0	1	1	1	65.8	165.1	1.651	24.1397	0	1	0	0	80.7	89.5	80.9	89.7			80.8	89.6	0.4894	32.5	32.7		32.6	444	63	39.4836
3111	1	4/25/18	4/10/79	39	1		0	0	0	0	0	0	0	0	0	0	0	0	5	5	0		6	6	1	60.7	160.7	1.607	23.5048	0	1	0	0	78.5	93.2	78.4	93.3			78.45	93.25	0.488177	32.1	32.2		32.15	414	51	39.4997
3116	1	3/12/19	7/1/62	56	1		0	0	0	0	0	0	0	0	0	1	0	0	6	8	-2	0	2	1	1	69.2	160.5	1.605	26.8631	0	0	1	0	94.8	101.4	93.7	101.6	93.6		94.0333	101.5	0.585877	36.1	35.9		36	545	53	32.4965
3120	1	11/26/18	8/1/72	46	1		0	0	0	0	0	0	0	0	0	0	0	0	6	6	0	0	2	2	1	79.1	171.4	1.714	26.9249	0	0	1	0	95.6	104.2	95.8	104.1		104.1	95.7	104.133	0.558343	33.5	33.5		33.5	420	48	45.2055
3122	1	4/10/18	8/4/68	49	1		0	0	0	0	0	0	0	0	0	0	0	0	7	4	3		6	6	1	89.4	167.4	1.674	31.9026	0	0	0	1	113.9	108.7	114	108.7			113.95	108.7	0.680705	36.6	36.5		36.55	470	58	40.8565
3124	1	9/13/18	3/3/60	58	1		0	0	0	0	0	0	0	0	0	0	1	0	3	3	0	0	2	2	1	75.9	166.3	1.663	27.4446	0	0	1	0	96.4	107.4	96.3	107.7		107.5	96.35	107.533	0.579375	34.1	34.1		34.1	431	52	41.9005
3132	1	11/26/18		39	1		0	0	0	0	0	0	0	0	0	1	0	0	3	4	-1	0	1	1	1	76	174.8	1.748	24.8731	0	1	0	0	94.9	101.2	95	101.4		101.2	94.95	101.267	0.543192	31.6	31.6		31.6	519	62	39.1682
3145	1	3/22/18		47	1		0	0	0	0	0	0	0	0	0	1	0	0	4	3	1		1	1	1	66.8	175.2	1.752	21.7625	0	1	0	0	84.2	90.1	84.4	89.9			84.3	90	0.481164	31.5	31.4		31.45	466	71	41.8998
3147	1	2/27/19	11/11/73	45	1		0	0	0	0	0	0	0	1	0	0	0	0	4	4	0	1	3	2	1	71.9	166.8	1.668	25.8426	0	0	1	0	95.4	96	95.5	96.1			95.45	96.05	0.572242	34.2	34.2		34.2	403	46	44.0359
3155	1	10/15/18		35	1		0	0	0	0	0	0	0	0	0	0	0	0	4	4	0	0	1	1	1	51.8	157.9	1.579	20.7762	0	1	0	0	73.5	80.5	73.5	80.4			73.5	80.45	0.465485	28.4	28.4		28.4	633	70	26.7274
3171	1	11/12/18		50	1		0	0	0	0	0	0	0	0	0	0	0	0	3	3	0	0	1	1	1	60.4	174.6	1.746	19.8129	0	1	0	0	78.5	87.7	78.5	88			78.5	87.85	0.449599	26.3	26.3		26.3	573	70	34.7178
3180	1	2018-06-14	2/7/66	52	1		0	0	0	0	0	0	0	1	0	0	1	0	2	2	0	0	6	1	1	66.6	173.6	1.736	22.0991	0	1	0	0	85.5	96.3	85.4	95.4		94.3	85.45	95.3333	0.492224	31.7	31.8		31.75	496	47	39.2339
3181	1	3/5/19	10/10/77	41	1		0	0	0	0	0	0	0	0	0	0	0	0	5	2	3	0	3	3	1	61.3	155.4	1.554	25.3839	0	0	1	0	91.6	94.1	91.3	93.8			91.45	93.95	0.588481	32.4	32.4		32.4	619	67	27.4549
3185	1	9/12/18	1975-09-15	42	1		0	0	0	0	0	0	0	1	0	1		0	6	7	-1		2	2	1	63.6	178.9	1.789	19.8718	0	1	0	0	75.4	93.3	75.5	93.3			75.45	93.3	0.421744	29.5	29.5		29.5	513	69	39.7863
3188	1	11/21/18	10/4/78	40	1		0	0	0	0	0	0	0	0	0	0	0	0	2	2	0	0	1	1	1	61.6	165.6	1.656	22.4626	0	1	0	0	75.5	89.5	75.5	89			75.5	89.25	0.455918	27.6	27.5		27.55	486	58	36.5042
3190	1	1/23/19	8/16/69	49	1		0	0	0	0	0	0	0	0	0	0	0	0	3	3	0	0	6	1	1	63.7	171.4	1.714	21.6829	0	1	0	0	82.6	90.5	82.9	90.6	83		82.8333	90.55	0.483275	30.9	30.9		30.9	486	57	38.7912
3191	1	2/27/19	4/2/56	62	1		0	0	0	0	0	0	0	1	0	0	0	0	4	4	0	0	2	2	1	77	164.3	1.643	28.5243	0	0	1	0	103.1	102	103.2	102.1			103.15	102.05	0.627815	35.4	35.4		35.4	443	54	40.3337
3192	1	2/26/19		46	1		0	0	0	0	0	0	0	0	0	0	0	0	5	5	0	0	2	2	1	81.9	167.4	1.674	29.2262	0	0	1	0	97.5	99.3	97.1	99.3			97.3	99.3	0.581243	34.5	34.4		34.45	415	54	44.2221
3193	1	2/26/19	8/10/80	38	1		0	0	0	0	0	0	0	0	0	0	0	0	5	8	-3	0	1	1	1	76.3	180.2	1.802	23.4971	0	1	0	0	88.1	92.9	87.3	93.4	87.3		87.5667	93.15	0.485942	29	30.1		29.55	435	49	47.369
3194	1	3/21/18	8/26/68	49	1		0	0	0	0	0	0	0	0	0	0	0	0	3	3	0		6	6	1	59.4	172.4	1.724	19.9854	0	1	0	0	77.5	94	77.6	94	77.5		77.5333	94	0.449729	29.2	29.2	29.2	29.2	546	70	35.2594
3200	1	10/15/18		42	1		0	0	0	0	0	0	0	0	0	0	0	0	5	6	-1	0	1	1	1	57	169	1.69	19.9573	0	1	0	0	76	88.8	76.1	88.7			76.05	88.75	0.45	29.5	29.1	29.5	29.3667	559	69	33.2952
3201	1	4/18/18		56	1		0	0	0	0	0	0	0	0	0	0	1	0	6	6	0		6	6	1	71.5	166.2	1.662	25.8848	0	0	1	0	88.9	100.3	88.8	100.3			88.85	100.3	0.534597	31.6	31.6	31.6	31.6	444	46	40.4617
3206	1	1/23/18		54	1		0	0	0	0	0	0	0	0	0	0	0	0	3	3	0	0	2	1	1	62.7	171.2	1.712	21.3924	0	1	0	0	79.5	88.4	80	88.5	80.1		79.8667	88.45	0.466511	30.3	30.3		30.3	457	50	40.6035
3242	1	2018-06-20		45	1		0	0	0	0	0	0	0	0	0	0	0	1	5	1	4	1	1	1	1	72.4	158	1.58	29.0018	0	0	1	0	99.5	101.2	99.4	101.1			99.45	101.15	0.62943	34	34		34	437	53	37.914
3258	1	1/21/19	3/19/80	38	1		0	0	0	0	0	0	0	0	0	0	0	0	3	3	0	0	4	4	1	67	172	1.72	22.6474	0	1	0	0	88.3	96.8	88.4	96.9			88.35	96.85	0.513663	30.9	30.9		30.9	546	71	35.8659
3271	1	4/26/18		48	1		1	0	0	0	0	0	0	0	0	0	0	0	7	4	3		6	6	1	75.5	170	1.7	26.1246	0	0	1	0	102.7	100.1	102.7	100.2			102.7	100.15	0.604118	31.2	31.2	31.2	31.2	493	46	38.989
3282	1	2018-06-11	9/8/78	39	1		0	0	0	0	0	0	0	0	0	0	1	0	5	4	1	1	3	3	1	79.7	167.4	1.674	28.4412	0	0	1	0	97.2	107.2	97.5	106.2		105.5	97.35	106.3	0.581541	35	34.6		34.8	461	57	40.5185
3339	1	4/4/18	5/14/76	41	1		1	0	0	0	0	0	0	0	0	0	0	0	5	3	2		6	6	1	86.4	176.3	1.763	27.7977	0	0	1	0	104.3	107.8	104.3	107.4			104.3	107.6	0.591605	33.6	33.6		33.6	443	45	46.0246
3350	1	5/10/18	12/29/63	54	1		0	0	0	0	0	0	0	0	0	0	0	0	2	2	0		6	6	1	52	162.2	1.622	19.7652	0	1	0	0	75.5	84.6	75.6	84.7			75.55	84.65	0.465783	29.7	29.7		29.7	478	48	34.8544
3389	1	3/18/19	1/5/71	48	1		0	0	0	0	0	0	0	0	0	0	1	0	7	3	4	1	2	2	1	74.7	159.5	1.595	29.3629	0	0	1	0	98	109.7	98.5	109.7	98.5		98.3333	109.7	0.61651	36.1	36.1		36.1	505	58	34.641
3400	1	3/13/19	10/10/64	54	1		0	0	0	0	0	0	0	0	0	0	0	0	5	5	0	0	2	2	1	68.7	167.9	1.679	24.37	0	1	0	0	89.4	97.2	89.6	97.2			89.5	97.2	0.533055	34.5	34.5		34.5	446	51	40.7052
3411	1	1/15/19		48	1		0	0	0	0	0	0	0	0	0	0	0	0	1	3	-2	0	6	6	1	74.15	180	1.8	22.8858	0	1	0	0	84.6	97.3	84.6	97.2			84.6	97.25	0.47	30.3	30.3		30.3	483	60	43.2404
3414	1	9/30/18	12/22/68	49	1		0	0	0	0	0	0	0	0	0	0	0	0	3	3	0	0	1	1	1	64	174.7	1.747	20.9698	0	1	0	0	78	90.5	77.9	90.4			77.95	90.45	0.446193	33.1	33.1		33.1	490	62	39.7721
3425	1	9/20/18	9/1/80	38	1		0	0	0	0	0	0	0	0	0	0	0	0	3	4	-1	0	1	1	1	51.4	167.1	1.671	18.4082	1	0	0	0	78.7	91.6	78.8	91.7			78.75	91.65	0.471275	29.3	29.3		29.3	498	58	35.3296
3432	1	10/8/18		39	1		0	0	0	0	0	0	0	0	0	0	0	0	1	2	-1	1	6	6	1	58.4	168.3	1.683	20.6179	0	1	0	0	75.1	87	75.2	87			75.15	87	0.446524	28.9	28.9		28.9	551	69	33.5933
3460	1	3/27/18		40	1		0	0	0	0	0	0	0	0	0	0	0	0	2	2	0		6	6	1	57.1	171	1.71	19.5274	0	1	0	0	76.3	87.4	76.4	87.6	78.1	87.5	76.9333	87.5	0.449903	28.5	28.4	28.5	28.4667	564	61	33.6948
3524	1	2018-03-08	7/24/73	44	1		0	1	0	0	0	0	0	1	0	1	0	0	2	4	-2		6	6	1	69	185	1.85	20.1607	0	1	0	0	83.5	99.3	83.4	99.2			83.45	99.25	0.451081	30.5	30.5		30.5	540	54	40.8236
3539	1	2018-06-21	6/28/94	23	1		0	0	0	0	0	0	0	0	0	0	0	0	5	5	0	1	2	1	1	68.2	176.4	1.764	21.9173	0	1	0	0	78.6	94.9	79.4	95.4	79.1	95.5	79.0333	95.2667	0.448035	27.6	29	28.5	28.3667	532	71	38.2135
3557	1	2018-06-21	7/1/94	23	1		0	0	0	0	0	0	0	0	0	0	0	0	3	3	0	0	1	1	1	65	165.2	1.652	23.8173	0	1	0	0	78.3	95.1	79	95.8	79.1	95.6	78.8	95.5	0.476998	29.8	29.6		29.7	476	58	37.3041
3588	1	2018-06-07	10/13/62	55	1		0	0	0	0	0	0	0	0	0	0	0	0	4	4	0	0	4	3	1	68.5	163	1.63	25.7819	0	0	1	0	98.2	107.3	98.1	101.3			98.15	104.3	0.602147	31.5	31.5		31.5	546	57	33.151
3603	1	9/4/18	1/26/85	33	1		0	0	0	0	0	0	0	0	0	0	0	0	3	5	-2	0	1	1	1	65.2	174.5	1.745	21.412	0	1	0	0	77.5	99.5	77.4	99.5			77.45	99.5	0.44384	30.2	30.2		30.2	505	70	38.8585
3675	1	2018-06-26	11/9/93	24	1		0	0	0	0	0	0	0	0	0	0	0	0	3	3	0	0	2	2	1	70.9	174	1.74	23.4179	0	1	0	0	77.5	95	77.5	95			77.5	95	0.445402	32.4	32.4		32.4	451	53	42.9511
3676	1	2018-06-27	12/7/89	28	1		0	0	1	0	0	0	0	0	0	0	0	1	7	3	4		1	1	1	73.5	165.1	1.651	26.9646	0	0	1	0	94.3	104.3	94.4	105.9		105.6	94.35	105.267	0.571472	32.3	32.3		32.3	537	65	34.7231
5001	4	1/25/18	6/26/66	51	1		0	0	0	0	0	0	0	0	0	0	0	0	4	5	-1		3	4	1	63.95	171.5	1.715	21.7426	0	1	0	0	80	93	80.5	94.5	80.5	93.5	80.3333	93.6667	0.468416	25.5	25	25.5	25.3333	507	57	37.5535
5014	4	2/2/18	2/2/75	43	1		0	1	0	0	0	0	0	1	0	0	0	1	6	6	0		4	4	2	115.2	175.5	1.755	37.4023	0	0	0	1	112	124	112	124	112	124	112	124	0.638177	35	35	35	35	411	48	51.2932
5015	4	10/11/18	2/1/70	48	1		1	1	0	0	0	0	0	1	0	0	0	0	5	4	1		4	4	2	81.2	166.5	1.665	29.2906	0	0	1	0	93	99	93	99	93	99	93	99	0.558559	31.4	31.4	31.4	31.4	431	64	42.4946
5018	4	2/12/18	3/25/75	42	1		0	0	0	0	0	0	0	0	1	0	0	0	6	3	3		3	4	2	100.8	179	1.79	31.4597	0	0	0	1	106	103	106	103	106	103	106	103	0.592179	35	35	35	35	556	21	40.9287
5019	4	8/13/18	6/30/75	43	1		0	0	0	0	0	0	0	0	0	1	0	0	4	5	-1		3	4	2	65.15	165.8	1.658	23.6998	0	1	0	0	87.7	99.8	87.7	99.8	87.7	99.8	87.7	99.8	0.528951	27	27	27	27	707	66	27.7605
5022	4	7/16/18	7/25/73	44	1		1	0	0	0	0	0	0	1	0	0	1	0	5	4	1		6	4	2	97.5	179.5	1.795	30.2605	0	0	0	1	104	110	104	110	104	110	104	110	0.579387	29.5	29.5	29.5	29.5	504	66	43.8728
5024	4	10/25/18	1/9/73	45	1		0	0	0	0	0	0	0	0	0	0	0	0	4	4	0		3	3	2	70.65	171.6	1.716	23.9926	0	1	0	0	84.1	98.2	84.2	98.2	84.3	98.3	84.2	98.2333	0.490676	36	36	36.1	36.0333	446	58	42.3533
5025	4	9/3/18	6/23/73	45	1		0	0	0	0	0	0	0	0	0	0	1	0	4	4	0		4	4	2	95.8	181.5	1.815	29.0812	0	0	1	0	95.2	113.2	95.2	113.2	95.3	113.3	95.2333	113.233	0.524702	44.1	44.1	44.2	44.1333	455	59	48.0961
5031	4	7/17/18	4/5/65	53	1		1	1	0	0	0	0	0	1	0	0	1	0	5	3	2		3	4	2	100.2	170	1.7	34.6713	0	0	0	1	104.1	115.1	104.1	115.1	104.2	115.1	104.133	115.1	0.612549	43	43	43.1	43.0333	369	39	51.589
5035	4	2/1/18	4/4/76	41	1		0	0	0	0	0	0	0	0	0	0	1	0	5	4	1		6	3	2	80.2	182.5	1.825	24.0796	0	1	0	0	95	104	95	104	95	104	95	104	0.520548	32	32	32	32	704	61	33.586
5038	4	1/24/18	10/21/65	52	1		0	0	0	0	0	0	0	1	0	0	0	0	4	3	1		3	3	1	85.8	173.5	1.735	28.5029	0	0	1	0	95	102.5	95	102.5	95	102.5	95	102.5	0.54755	31	31	31	31	446	55	44.5844
5043	4	9/13/18	1/6/65	53	1		0	0	0	0	0	0	0	0	0	0	0	0	3	3	0		3	4	1	79.6	180	1.8	24.5679	0	1	0	0	87.8	101	87.8	101	87.8	101	87.8	101	0.487778	29	29	29	29	504	69	42.3212
5046	4	5/16/18	10/9/72	45	1		0	0	0	0	0	0	0	0	0	0	0	1	6	4	2		6	6	2	128.5	173	1.73	42.9349	0	0	0	1	130	129	130	129	130	129	130	129	0.751445	40	40	40	40	407	61	51.856
5049	4	2/27/18	9/18/78	39	1		0	0	0	0	0	0	0	0	0	0	0	0	3	3	0		3	4	2	71.15	185	1.85	20.7889	0	1	0	0	81.1	100	81.1	100.2	81.2	100.2	81.1333	100.133	0.438559	27.1	27.1	27	27.0667	506	57	43.2382
5051	4	7/24/18	2/4/65	53	1		0	0	0	0	0	0	0	1	0	0	0	0	3	3	0		6	4	2	81.1	169	1.69	28.3954	0	0	1	0	94	106	94	106	94	106	94	106	0.556213	33	33	33	33	508	65	38.2899
5052	4	2/16/18	4/6/75	42	1		0	0	0	0	0	0	0	0	0	0	0	0	4	4	0		7	2	2	73.8	173.4	1.734	24.5447	0	1	0	0	92	103	92	103	92	103	92	103	0.530565	26	26	26	26	532	53	37.7349
5063	4	2/23/18		52	1		0	0	0	0	0	0	0	0	0	1	0	0	4	3	1		6	3	2	88.4	166	1.66	32.0801	0	0	0	1	98	102	98	102	98	102	98	102	0.590361	31.5	31.5	31.5	31.5	379	50	47.5371
5065	4	5/24/18	3/10/78	40	1		0	0	0	0	0	0	0	0	0	0	0	0	4	4	0		6	6	2	71.5	169	1.69	25.0341	0	0	1	0	93	108	93	108	93	108	93	108	0.550296	27	27	27	27	511	62	37.1877
5066	4	2/27/18	8/14/68	49	1		0	0	0	0	0	0	0	0	0	0	1	0	4	3	1		3	3	2	81.9	177	1.77	26.1419	0	0	1	0	93	107	93	107	93	107	93	107	0.525424	31	31	31	31	438	52	46.2955
5069	4	7/18/18	4/18/65	53	1		0	0	0	0	0	0	0	1	0	0	0	0	3	4	-1		5	5	2	71	183	1.83	21.201	0	1	0	0	88	98	88	98	88	98	88	98	0.480874	26	26	26	26	581	78	38.0447
5072	4	2/16/18	10/21/68	49	1		0	0	0	0	0	0	0	0	0	0	1	0	5	5	0		6	3	1	91	171.2	1.712	31.048	0	0	0	1	91.1	108.2	91.2	108.2	91.1	108.3	91.1333	108.233	0.532321	34	34	34	34	380	53	50.0804
5073	4	9/4/18	9/25/68	49	1		0	0	0	0	0	0	0	0	0	1	0	0	3	4	-1		6	5	1	77.8	176	1.76	25.1162	0	0	1	0	91.2	105.3	91.2	105.3	91.3	105.4	91.2333	105.333	0.518371	41.4	41.4	41.5	41.4333	459	57	43.8043
5075	4	2/15/18	11/28/68	49	1		0	0	0	0	0	0	0	0	0	0	0	1	6	5	1		3	3	1	88.4	172	1.72	29.881	0	0	1	0	94.1	110.4	94.1	110.4	94.1	110.5	94.1	110.433	0.547093	35.2	35.2	35.2	35.2	1756	175	18.6017
5077	4	2/18/18	2/6/67	51	1		0	0	0	0	0	0	0	0	0	1	0	0	6	5	1		4	3	2	104.8	180	1.8	32.3457	0	0	0	1	106.5	116.5	106.5	116.5	106.5	116.5	106.5	116.5	0.591667	34	34	34	34	377	52	55.9834
5082	4	3/5/18	4/19/69	48	1		0	0	0	0	0	0	0	0	0	0	1	0	4	3	1		5	5	2	76	175.5	1.755	24.6751	0	1	0	0	90	96	90	96	90	96	90	96	0.512821	30	30	30	30	506	61	40.2027
5086	4	2/19/18	9/19/69	48	1		0	1	0	0	0	0	0	1	0	0	0	0	6	4	2		2	3	1	93.8	178	1.78	29.6048	0	0	1	0	100	109	100	109	100	109	100	109	0.561798	31	31	31	31	1334	19	22.7017
5087	4	2/26/18	3/31/70	47	1		0	1	0	0	0	0	0	1	0	0	0	1	7	6	1		3	3	2	112.5	176	1.76	36.3184	0	0	0	1	120	128	120	128	120	128	120	128	0.681818	35	35	35	35	447	54	48.1086
5089	4	2/21/18	3/15/69	48	1		0	1	0	0	0	0	0	1	0	0	1	0	7	5	2		6	3	2	129.5	183	1.83	38.6694	0	0	0	1	125	117	125	117	125	117	125	117	0.68306	40	40	40	40	408	75	56.3794
5090	4	7/17/18	5/7/70	48	1		0	0	0	0	0	0	0	1	0	0	1	0	6	5	1		6	4	2	99.85	177.6	1.776	31.6564	0	0	0	1	110	112	110	112.3	110	112	110	112.1	0.619369	29.5	30	29.6	29.7	406	53	51.2284
5091	4	2/21/18	10/9/70	47	1		0	0	0	0	0	0	0	0	0	0	1	0	5	4	1		6	4	2	97.4	177	1.77	31.0894	0	0	0	1	99	113	99	113	99	113	99	113	0.559322	32	32	32	32	458	42	46.181
5093	4	2/22/18	8/1/70	47	1		0	0	0	0	0	0	0	0	0	0	0	0	4	3	1		3	5	2	82.3	179	1.79	25.6858	0	0	1	0	93	107	93	107	93	107	93	107	0.519553	28	28	28	28	572	51	38.2993
5094	4	7/20/18	4/20/71	47	1		0	0	0	0	0	0	0	0	0	0	0	1	4	3	1		6	4	2	78.2	163	1.63	29.4328	0	0	1	0	92	104	92	104	92	104	92	104	0.564417	32	32	32	32	505	79	36.1384
5100	4	10/2/18	7/13/72	46	1		0	0	0	0	0	0	0	0	0	0	0	0	4	4	0		3	4	2	74	165.5	1.655	27.0169	0	0	1	0	90	101	90	101	90	101	90	101	0.543807	29.5	29.5	29.5	29.5	479	55	38.0984
5107	4	9/17/18	12/12/73	44	1		0	0	0	0	0	0	0	0	0	0	0	0	4	4	0		6	3	2	61.4	174	1.74	20.2801	0	1	0	0	78.2	92.2	78.2	92.2	78.2	92.2	78.2	92.2	0.449425	34.3	34.4	34.4	34.3667	496	50	38.8747
5111	4	7/9/18	5/31/74	44	1		0	0	0	0	0	0	0	0	0	0	0	0	2	2	0		7	3	2	60.1	184	1.84	17.7517	1	0	0	0	82	94	82	94	82	94	82	94	0.445652	25	25	25	25	660	63	33.7015
5113	4	10/10/18	2/22/65	53	1		1	0	0	0	0	0	0	1	0	0	0	0	5	4	1		5	5	2	86.4	171	1.71	29.5476	0	0	1	0	98.2	106.1	98.2	106.1	98.3	106.2	98.2333	106.133	0.574464	40.1	40.1	40.2	40.1333	422	56	45.5738
5122	4	7/26/18	1/28/76	42	1		0	0	0	0	0	0	0	0	0	0	1	0	5	3	2		3	4	1	119.6	176.5	1.765	38.3921	0	0	0	1	115	127	115.3	127	115	127	115.1	127	0.652125	36	36	36	36	424	63	50.9598
5125	4	5/22/18	9/13/77	40	1		0	0	0	0	0	0	0	0	0	0	0	0	4	4	0		6	4	2	73.3	167	1.67	26.2828	0	0	1	0	87	100	87	100	87	100	87	100	0.520958	30	30	30	30	1197	70	20.479
5126	4	2018-07-23	7/12/77	41	1		0	0	0	0	0	0	0	0	0	0	1	0	5	3	2		4	4	2	87.1	170.5	1.705	29.9619	0	0	1	0	100.1	111.2	100.1	111.2	100.2	111.2	100.133	111.2	0.587292	46	46	46	46	432	60	44.6061
5133	4	2/28/18	12/19/78	39	1		0	0	0	0	0	0	0	1	0	0	1	0	4	3	1		7	5	2	83.3	174	1.74	27.5135	0	0	1	0	95	110	95	110	95	110	95	110	0.545977	32	32	32	32	470	71	42.7481
5135	4	3/21/18	3/3/76	42	1		0	0	0	0	0	0	0	0	0	0	1	0	4	3	1		3	3	2	81.7	176	1.76	26.3753	0	0	1	0	99	100	99	100	99	100	99	100	0.5625	29	29	29	29	430	68	46.5402
5140	4	3/16/18	9/24/66	51	1		0	0	0	0	0	0	0	1	0	0	1	0	6	5	1		4	5	2	113.9	175	1.75	37.1918	0	0	0	1	121	114	121	114	121	114	121	114	0.691429	35	35	35	35	352	47	57.4158
5143	4	9/26/18	11/19/65	52	1		0	0	0	0	0	0	0	0	0	0	0	1	7	5	2		6	5	2	89.8	165.5	1.655	32.7854	0	0	0	1	104	118	104	118	104	118	104	118	0.628399	29	29	29	29	585	66	34.2638
5151	4	3/7/18	5/15/65	52	1		0	0	0	0	0	0	0	0	0	0	0	0	2	2	0		6	6	2	76.5	174	1.74	25.2675	0	0	1	0	99	103	99	103	99	103	99	103	0.568966	31	31	31	31	555	54	36.9781
5173	4	4/25/18	12/31/79	38	1		0	0	0	0	0	0	0	0	0	0	0	0	3	3	0		6	4	4	76.1	184	1.84	22.4776	0	1	0	0	85	102	85	102	85	102	85	102	0.461957	33	33	33	33	499	55	43.8268
5178	4	3/16/18	5/22/81	36	1		0	0	0	0	0	0	0	0	0	0	0	0	5	4	1		3	3	2	75.5	164	1.64	28.0711	0	0	1	0	95	105	95	105	95	105	95	105	0.579268	30	30	30	30	489	58	37.1146
5186	4	6/13/18	7/20/82	35	1		0	0	0	0	0	0	0	0	0	0	1	0	4	4	0		6	4	2	100.3	187	1.87	28.6825	0	0	1	0	99	113	99	113	99	113	99	113	0.529412	40	40	40	40	429	58	53.2527
5195	4	3/12/18	1/27/71	47	1		0	0	0	0	0	0	0	0	0	0	0	0	4	4	0		3	3	2	77.55	170.2	1.702	26.7709	0	0	1	0	92	108	92	108	92	108	92	108	0.540541	31	31	31	31	619	59	33.0638
5199	4	8/28/18	8/29/65	52	1		0	1	0	0	0	0	0	0	0	0	0	1	5	3	2		4	4	2	91	176.4	1.764	29.2445	0	0	1	0	104	107	104	107	104	107	104	107	0.589569	33	33	33	33	460	55	45.1674
5201	4	8/2/18	1/5/71	47	1		0	0	0	0	0	0	0	1	0	0	0	1	5	4	1		6	4	2	89.3	170	1.7	30.8997	0	0	0	1	100	111	100	111	100	111	100	111	0.588235	37	37	37	37	408	58	46.6538
5209	4	4/9/18	10/10/74	43	1		0	0	0	0	0	0	0	0	0	0	0	0	4	4	0		3	3	2	71.6	172	1.72	24.2023	0	1	0	0	90	104	90	104	90	104	90	104	0.523256	32	32	32	32	556	69	35.8073
5212	4	9/26/18	12/18/68	49	1		0	0	0	0	0	0	0	0	0	0	0	0	2	2	0		6	7	2	71	178	1.78	22.4088	0	1	0	0	87	105	87	105	87	105	87	105	0.488764	29	29	29	29	583	66	36.3385
5231	4	8/24/18	12/14/74	43	1		0	0	0	0	0	0	0	0	0	0	0	0	4	4	0		4	5	1	87.6	175	1.75	28.6041	0	0	1	0	94.2	120.2	94.2	120.2	94.3	120.3	94.2333	120.233	0.538476	38.2	38.2	38.3	38.2333	452	57	44.894
5240	4	9/19/18	8/25/71	47	1		0	0	0	0	0	0	0	0	0	0	0	0	4	4	0		6	3	2	85.6	181	1.81	26.1286	0	0	1	0	95	110	95	110	95	110	95	110	0.524862	32	32	32	32	492	65	44.0955
5254	4	5/8/18	1/24/67	51	1		0	0	0	0	0	0	0	0	0	0	0	0	5	4	1		6	3	2	117.3	177.5	1.775	37.2307	0	0	0	1	109	130	109	130	109	130	109	130	0.614085	40	40	40	40	393	52	54.2054
5261	4	5/3/18	2/20/74	44	1		0	0	0	0	0	0	0	0	0	0	0	0	4	4	0		4	4	2	92.65	176	1.76	29.9103	0	0	1	0	92	109.3	92	109.2	92.1	109.2	92.0333	109.233	0.522917	39.1	39.2	39.1	39.1333	409	59	49.5183
5270	4	6/6/18	7/24/81	36	1		0	0	0	0	0	0	0	0	0	0	0	0	2	2	0		6	3	2	62.6	166.6	1.666	22.554	0	1	0	0	81	99	81	99	81	99	81	99	0.486194	30	30	30	30	468	59	38.0931
5279	4	5/21/18	5/20/71	47	1		1	0	0	0	0	0	0	1	0	0	0	1	6	4	2		3	4	2	90.1	170	1.7	31.1765	0	0	0	1	104	106	104	106	104	106	104	106	0.611765	33	33	33	33	424	54	45.3468
5291	4	4/30/18	2/24/77	41	1		0	0	0	0	0	0	0	0	0	0	0	0	3	3	0		3	3	2	73	175	1.75	23.8367	0	1	0	0	80	100					80	100	0.457143	30			30	415	58	46.6069
5300	4	6/6/18	5/10/76	42	1		0	0	0	0	0	0	0	0	0	0	1	0	5	5	0		3	3	1	75.65	160.5	1.605	29.367	0	0	1	0	88	100	88	100	88	100	88	100	0.548287	40	40	40	40	439	68	39.034
5309	4	2018-07-27	10/12/81	36	1		0	0	0	0	0	0	0	0	0	0	0	0	4	4	0		6	3	2	66.65	177	1.77	21.2742	0	1	0	0	85.1	92	85.1	92	85.2	92	85.1333	92	0.480979	34.1	34.1	34.1	34.1	475	68	41.9301
5310	4	5/9/18	3/29/81	37	1		0	0	0	0	0	0	0	0	0	0	0	0	3	3	0		3	4	2	67.6	166.5	1.665	24.3847	0	1	0	0	83	104	82.8	105.5	83	104.1	82.9333	104.533	0.498098	28.5	28	28.5	28.3333	483	62	37.5883
5313	4	6/12/18	3/24/85	33	1		0	0	0	0	0	0	0	0	0	0	0	0	6	4	2		3	4	2	82.3	167	1.67	29.5098	0	0	1	0	90	109	90	109	90		90	109	0.538922	32	32	32	32	428	59	43.0366
5322	4	2018-07-24	6/20/79	39	1		0	0	0	0	0	0	0	0	0	0	0	1	5	4	1		3	4	2	93.3	175	1.75	30.4653	0	0	0	1	100	115	100	115	100	115	100	115	0.571429	35	35	35	35	479	65	43.4686
5324	4	6/8/18	4/12/78	40	1		0	0	0	0	0	0	0	0	0	0	1	0	5	3	2		6	4	2	87.75	168	1.68	31.0906	0	0	0	1	98	111	98	111	98	111	98	111	0.583333	30	30	30	30	398	51	46.5455
5328	4	6/5/18	2/7/71	47	1		0	0	0	0	0	0	0	0	0	0	0	0	4	4	0		3	3	2	62.2	161	1.61	23.996	0	1	0	0	84	92	84	92	84	92	84	92	0.521739	31	31	31	31	555	63	31.5263
5330	4	6/13/18	8/13/73	44	1		0	0	0	0	0	0	0	0	0	0	1	0	5	4	1		6	5	2	77.6	173	1.73	25.928	0	0	1	0	86	101	86	101	86	101	86	101	0.49711	32	32	32	32	501	67	39.7718
5337	4	6/11/18	5/2/75	43	1		0	0	0	0	0	0	0	0	0	0	0	1	6	1	5		6	4	2	117.8	176.5	1.765	37.8143	0	0	0	1	125	129	125	129	125	129	125	129	0.708215	40	40	40	40	444	51	49.0709
5340	4	2018-07-25	10/9/80	37	1		0	0	0	0	0	0	0	0	0	0	0	0	4	4	0		4	5	2	58.8	166.3	1.663	21.2614	0	1	0	0	89	91	89	91	89	91	89	91	0.535177	26	26	26	26	543	72	33.386
5342	4	6/14/18	6/21/82	35	1		0	1	0	0	0	0	0	0	0	0	0	0	4	3	1		6	3	2	64.85	161	1.61	25.0183	0	0	1	0	83.5	100	84	99.8	83.5	100	83.6667	99.9333	0.519669	27	27	27	27	510	83	33.9181
5348	4	6/12/18	11/10/81	36	1		0	0	0	0	0	0	0	0	0	0	1	0	6	4	2		3	4	2	121.87	182.5	1.825	36.5907	0	0	0	1	113.5	119.5	113.8	119.5	113.5	119	113.6	119.333	0.622466	35.5	35.5	35.5	35.5	420	51	54.1991
5350	4	6/7/18	6/15/71	46	1		0	0	0	0	0	0	0	0	0	1	0	0	2	2	0		3	3	2	62.55	178	1.78	19.7418	0	1	0	0	78	87	78	87	78	87	78	87	0.438202	29	29	29	29	526	56	38.5695
5359	4	6/15/18	1/8/76	42	1		0	0	0	0	0	0	0	0	0	0	0	1	5	3	2		6	4	2	94.9	178	1.78	29.952	0	0	1	0	105	112	105	112	105	112	105	112	0.589888	30	30	30	30	501	58	43.2644
5361	4	2018-07-20	9/30/76	41	1		0	0	0	0	0	0	0	0	0	0	0	0	5	4	1		6	3	2	78.2	166	1.66	28.3786	0	0	1	0	89.1	109.3	89.1	109.3	89.2	109.4	89.1333	109.333	0.536948	39.1	39.2	39.2	39.1667	451	60	40.5351
5362	4	6/11/18	6/3/77	41	1		0	0	0	0	0	0	0	0	0	0	1	0	4	3	1		3	4	1	99.1	180	1.8	30.5864	0	0	0	1	99.1	114.2	99.1	114.2	99.2	114.3	99.1333	114.233	0.550741	35	35	35	35	478	61	46.024
5365	4	6/25/18	6/8/77	41	1		0	0	0	0	0	0	0	0	0	1	0	0	2	3	-1		6	3	2	54.85	174.8	1.748	17.9512	1	0	0	0	74	92.6	74	92.8	74	92.6	74	92.6667	0.423341	24	24	24	24	508	61	37.777
5370	4	6/20/18	11/18/74	43	1		0	0	0	0	0	0	0	0	0	0	0	1	6	5	1		6	6	2	97	185	1.85	28.3419	0	0	1	0	99	104	99	104	99	104	99	104	0.535135	31.2	31.2	31.2	31.2	453	55	49.8449
5382	4	6/21/18	6/8/80	38	1		0	0	0	0	0	0	0	0	0	0	0	0	5	4	1		6	4	2	85.2	165	1.65	31.2948	0	0	0	1	95	106	95	106	95	106	95	106	0.575758	32	32	32	32	472	67	39.4427
5387	4	6/22/18	9/9/73	44	1		0	0	0	0	0	0	0	0	0	0	0	0	4	4	0		6	4	2	91.05	178.4	1.784	28.6082	0	0	1	0	100	111	99.8	110.8	100	111	99.9333	110.933	0.560164	30	30	30	30	480	62	44.478
5388	4	6/20/18	6/8/76	42	1		0	0	0	0	0	0	0	0	0	0	1	0	4	2	2		3	3	2	74.6	173	1.73	24.9257	0	1	0	0	90	99	90	99	90	99	90	99	0.520231	36	36	36	36	461	53	42.1657
5395	4	2018-07-25	11/18/74	43	1		0	0	0	0	0	0	0	1	0	0	0	1	7	2	5		4	3	2	99.25	168	1.68	35.1651	0	0	0	1	107.2	112.1	107.2	112.1	107.3	112.2	107.233	112.133	0.638294	40.1	40.2	40.2	40.1667	432	58	44.7699
5396	4	4/30/18	7/23/73	44	1		0	1	0	0	0	0	0	1	0	0	1	0	5	4	1		3	3	2	88.25	172	1.72	29.8303	0	0	1	0	104	114	103.7	113.5	104.5	114	104.067	113.833	0.605039	30	30	30	30	434	54	45.1702
5401	4	6/22/18	10/3/61	56	1		0	0	0	0	0	0	0	1	0	0	0	0	4	4	0		3	3	2	68.5	172.5	1.725	23.0204	0	1	0	0	89	99	89	99	89	99	89	99	0.515942	27	27	27	27	503	65	38.5881
5402	4	6/15/18	8/11/69	48	1		0	0	0	0	0	0	0	1	0	0	0	0	5	4	1		4	5	2	86.25	179	1.79	26.9186	0	0	1	0	98	107	98	107	98	107	98	107	0.547486	39	39	39	39	446	53	46.8798
5406	4	6/26/18	3/7/71	47	1		0	0	0	0	0	0	0	0	0	0	0	0	7	5	2		3	4	2	111.7	173.2	1.732	37.2355	0	0	0	1	110.2	119.2	110.2	119.2	110.2	119.2	110.2	119.2	0.636259	44.1	44.2	44.2	44.1667	381	46	52.9199
5410	4	6/21/18	12/20/71	46	1		0	0	0	0	0	0	0	0	0	0	0	0	3	3	0		4	4	2	77.16	166	1.66	28.0012	0	0	1	0	85	105	85	105	85	105	85	105	0.512048	35	35	35	35	436	57	41.5231
5413	4	6/25/18	4/23/66	52	1		0	0	0	0	0	0	0	0	0	0	0	1	5	3	2		4	4	2	96.05	175	1.75	31.3633	0	0	0	1	103.1	107.1	103.1	107.1	103.2	107.1	103.133	107.1	0.589333	35.2	35.2	35.2	35.2	439	45	46.753
5417	4	6/28/18	12/10/69	48	1		0	0	0	0	0	0	0	0	0	0	0	0	2	2	0		6	6	2	65	173	1.73	21.7181	0	1	0	0	84	98	84	98	84	98	84	98	0.485549	29	29	29	29	489	62	39.3089
5418	4	5/10/18	4/27/68	50	1		0	0	0	0	0	0	0	1	0	0	1	0	5	4	1		6	4	2	77.9	166	1.66	28.2697	0	0	1	0	95	103	95	103	95	103	95	103	0.572289	31	31	31	31	434	58	41.7457
5420	4	6/25/18	12/31/68	49	1		0	0	0	0	0	0	0	0	0	0	0	0	5	5	0		6	3	2	56.8	165.5	1.655	20.7373	0	1	0	0	79	95	79	95	79	95	79	95	0.477341	27	27	27	27	544	67	32.8908
5423	4	6/26/18	1/9/69	49	1		0	0	0	0	0	0	0	0	0	1	0	0	2	4	-2		6	4	2	72.3	178.5	1.785	22.6914	0	1	0	0	81.2	103	81	103.1	81	103	81.0667	103.033	0.454155	26.5	26.5	26.5	26.5	540	63	38.8773
5425	4	6/26/18	10/5/68	49	1		0	0	0	0	0	0	0	0	0	0	0	0	6	4	2		6	6	2	79	174	1.74	26.0933	0	0	1	0	96	106	96	106	96	106	96	106	0.551724	31	31	31	31	474	54	42.0494
5426	4	6/26/18	6/28/65	52	1		0	0	0	0	0	0	0	0	0	0	1	0	6	4	2		6	5	1	100.95	169.7	1.697	35.0544	0	0	0	1	111	113	111	113	111	113	111	113	0.654095	34	34	34	34	470	61	42.8313
5430	4	2018-07-19	2/20/70	48	1		0	0	0	0	0	0	0	0	0	0	1	0	8	4	4		6	3	3	116.4	177	1.77	37.1541	0	0	0	1	111.1	113.1	111.1	113.1	111.2	113.1	111.133	113.1	0.627872	43.2	43.2	43.2	43.2	402	42	52.96
5432	4	6/27/18	7/9/73	44	1		0	0	0	0	0	0	0	0	0	0	0	0	5	3	2		6	4	1	81.4	170.9	1.709	27.8702	0	0	1	0	91	101.3	91	101.5	91	101.3	91	101.367	0.532475	30	30	30	30	451	61	42.7415
5433	4	2018-07-09	1/21/66	52	1		0	0	0	0	0	0	0	0	0	1	0	0	3	4	-1		3	4	2	64.9	170	1.7	22.4567	0	1	0	0	79	99	79	99	79	99	79	99	0.464706	25.5	25.5	25.5	25.5	488	59	38.2719
5438	4	2018-07-12	12/17/66	51	1		0	0	0	0	0	0	0	0	0	0	0	0	4	4	0		6	4	2	77.6	175	1.75	25.3388	0	0	1	0	88	102	88.5	102.2	88	102	88.1667	102.067	0.50381	29.5	29.5	29.5	29.5	476	60	42.1544
5440	4	6/27/18	10/29/68	49	1		0	0	0	0	0	0	0	0	0	0	0	1	7	5	2		3	3	2	106.4	169	1.69	37.2536	0	0	0	1	119	121	119	121	119	121	119	121	0.704142	34	34	34	34	472	56	42.9653
5447	4	5/24/18	12/27/79	38	1		0	0	0	0	0	0	0	0	0	0	1	0	5	3	2		5	4	2	93.35	173	1.73	31.1905	0	0	0	1	100	112	100.5	111.5	101	112.1	100.5	111.867	0.580925	32	32	32	32	416	57	47.6223
5461	4	2018-07-23	5/24/74	44	1		0	0	0	0	0	0	0	0	0	0	1	0	4	2	2		6	4	3	89.7	181	1.81	27.3801	0	0	1	0	94	106	94	106	94.2	106	94.0667	106	0.519705	30	30	30	30	440	61	48.5695
[truncated: 25 more columns]
